# Supplementary material for: Engaging a Non-catalytic Cysteine Residue Drives Potent and Selective Inhibition of Caspase-6
Source: J Am Chem Soc. 2023 Apr 27;145(18):10015–21. doi: 10.1021/jacs.2c12240 (PMC10176470; doi:10.1021/jacs.2c12240)
Supplement: Supplementary file 1 — ja2c12240_si_001.xlsx [file ja2c12240_si_001.xlsx]

## Sheet: raw
	Protein.Accession	Protein.Gene	exp_ref	enrich.exp.med	enrich.exp.p	enrich.exp.count	analysis
10	P02768	ALB	Comp	-6.25373	3.61236	13	C6
148	P04264	KRT1	Comp	-5.8775	9.61711	57	C6
123	Q86YZ3	HRNR	Comp	-5.45321	0	1	C6
152	P35908	KRT2	Comp	-5.01671	6.16079	32	C6
154	P35527	KRT9	Comp	-4.98337	9.18553	44	C6
151	P08779	KRT16	Comp	-4.67075	0.30103	2	C6
149	P13645	KRT10	Comp	-4.55082	4.19951	34	C6
231	Q9H7Z7	PTGES2	Comp	-4.33372	9.83708	37	C6
153	P13647	KRT5	Comp	-4.22343	2.40824	10	C6
150	P02533	KRT14	Comp	-3.65754	0.30103	2	C6
64	Q9BUN8	DERL1	Comp	-3.47921	2.70927	10	C6
36	P55212	CASP6SMALL	Comp	-3.32097	12.8214	76	C6
107	P30519	HMOX2	Comp	-3.29383	6.32163	23	C6
143	P14923	JUP	Comp	-3.13159	0	1	C6
55	O43169	CYB5B	Comp	-2.93729	3.0103	11	C6
277	O95197	RTN3	Comp	-2.21359	2.23215	10	C6
177	Q9Y3T9	NOC2L	Comp	-2.07034	0	2	C6
13	Q96F25	ALG14	Comp	-1.94835	0.90309	4	C6
181	P55786	NPEPPS	Comp	-1.70532	0.60206	4	C6
315	Q9BUF5	TUBB6	Comp	-1.57589	0	2	C6
239	Q00765	REEP5	Comp	-1.53684	2.70927	10	C6
34	P55212	CASP6LARGE	Comp	-1.48969	3.62048	75	C6
210	O60831	PRAF2	Comp	-1.40854	0.90309	4	C6
45	Q07065	CKAP4	Comp	-1.37185	1.50515	6	C6
327	P45880	VDAC2	Comp	-1.12333	3.31133	12	C6
96	P41250	GARS	Comp	-1.10261	0	2	C6
278	Q9NQC3	RTN4	Comp	-1.03699	0.90309	4	C6
247	P50914	RPL14	Comp	-0.667028	0.50515	6	C6
171	P14174	MIF	Comp	-0.660112	0.90309	4	C6
221	P25788	PSMA3	Comp	-0.621959	0.60206	4	C6
229	Q15008	PSMD6	Comp	-0.612994	0	2	C6
91	Q13642	FHL1	Comp	-0.57524	2.70927	10	C6
105	P09429	HMGB1	Comp	-0.575066	0.20412	4	C6
319	Q16881	TXNRD1	Comp	-0.530253	2.40824	10	C6
33	P47756	CAPZB	Comp	-0.515125	0.90309	4	C6
185	P07237	P4HB	Comp	-0.50589	9.34143	52	C6
305	P29401	TKT	Comp	-0.480925	2.03688	16	C6
23	P16615	ATP2A2	Comp	-0.463048	0.70927	8	C6
237	P18754	RCC1	Comp	-0.440688	0.20412	4	C6
212	P32119	PRDX2	Comp	-0.402172	0.20412	4	C6
157	P20700	LMNB1	Comp	-0.385542	0.90309	4	C6
176	P15531	NME1	Comp	-0.374646	0	2	C6
67	P09622	DLD	Comp	-0.366282	1.61236	11	C6
14	P39687	ANP32A	Comp	-0.308964	0.30103	2	C6
226	P62333	PSMC6	Comp	-0.308812	0.425969	4	C6
214	Q13162	PRDX4	Comp	-0.241985	0.359022	6	C6
77	O15372	EIF3H	Comp	-0.227414	0.0579919	4	C6
63	O43583	DENR	Comp	-0.214276	0	3	C6
236	Q16576	RBBP7	Comp	-0.172948	0.0737862	6	C6
320	Q01081	U2AF1	Comp	-0.170717	0	2	C6
213	P30048	PRDX3	Comp	-0.170104	0.0244246	8	C6
136	O75874	IDH1	Comp	-0.166333	0.50515	6	C6
276	P08865	RPSA	Comp	-0.161888	0	2	C6
104	P62805	HIST1H4A	Comp	-0.137391	1.86077	24	C6
191	P11498	PC	Comp	-0.122791	0.671757	30	C6
281	Q9Y512	SAMM50	Comp	-0.115393	0.0579919	4	C6
49	P62633	CNBP	Comp	-0.107177	0	4	C6
145	Q92945	KHSRP	Comp	-0.105323	1.06297	31	C6
106	P26583	HMGB2	Comp	-0.101968	0.20412	4	C6
8	P30566	ADSL	Comp	-0.0836954	0.0579919	4	C6
2	Q8NE71	ABCF1	Comp	-0.0757436	0	4	C6
325	P55072	VCP	Comp	-0.0655722	0.62724	28	C6
299	P46977	STT3A	Comp	-0.0563961	0.633723	10	C6
162	Q96RQ3	MCCC1	Comp	-0.0456095	0.425969	10	C6
156	P07195	LDHB	Comp	-0.0430927	0.096829	34	C6
184	Q9NX40	OCIAD1	Comp	-0.0328454	0.359022	5	C6
298	P31948	STIP1	Comp	-0.0261828	0.0679198	14	C6
312	Q13263	TRIM28	Comp	-0.00610957	0	5	C6
27	O75531	BANF1	Comp	0.0328225	0.0579919	4	C6
86	P84090	ERH	Comp	0.0369021	0.20412	4	C6
15	Q92688	ANP32B	Comp	0.0500182	0.0737862	8	C6
26	P46379	BAG6	Comp	0.0563983	0.162727	6	C6
228	Q13200	PSMD2	Comp	0.0823703	0.20412	4	C6
93	P21333	FLNA	Comp	0.100669	0.22222	15	C6
252	P46776	RPL27A	Comp	0.110964	0.0901766	5	C6
54	Q14247	CTTN	Comp	0.115922	0	2	C6
155	P00338	LDHA	Comp	0.120124	1.92663	34	C6
269	P60866	RPS20	Comp	0.124727	0.20412	4	C6
193	P05165	PCCA	Comp	0.130606	0.39389	16	C6
173	P11586	MTHFD1	Comp	0.132035	0	2	C6
282	P31040	SDHA	Comp	0.132386	0.20412	4	C6
175	P35579	MYH9	Comp	0.135357	0.469345	12	C6
304	P02786	TFRC	Comp	0.150314	0.660052	6	C6
32	P27824	CANX	Comp	0.151963	0.961082	8	C6
172	Q9Y6C9	MTCH2	Comp	0.17152	0.30103	2	C6
5	P53396	ACLY	Comp	0.175662	0.425121	13	C6
250	Q02543	RPL18A	Comp	0.178038	0.60206	4	C6
161	P43243	MATR3	Comp	0.192145	0.831323	11	C6
316	P49411	TUFM	Comp	0.204961	0.993267	11	C6
111	P51991	HNRNPA3	Comp	0.222175	1.50515	7	C6
265	P62263	RPS14	Comp	0.239779	1.93112	9	C6
83	P63241	EIF5A	Comp	0.241028	1.50515	6	C6
101	P78417	GSTO1	Comp	0.241259	0.713635	10	C6
313	Q9UI30	TRMT112	Comp	0.241455	0	1	C6
24	P25705	ATP5A1	Comp	0.257931	0.993267	11	C6
168	P33993	MCM7	Comp	0.276091	1.43052	10	C6
135	Q9NSE4	IARS2	Comp	0.277861	0.425969	4	C6
285	P23246	SFPQ	Comp	0.283558	1.86417	10	C6
114	O14979	HNRNPDL	Comp	0.285934	0	2	C6
37	P78371	CCT2	Comp	0.300223	0.762941	14	C6
113	Q14103	HNRNPD	Comp	0.300686	1.10721	8	C6
317	P10599	TXN	Comp	0.300944	1.70927	9	C6
306	Q9Y490	TLN1	Comp	0.301772	0.828456	8	C6
16	P08133	ANXA6	Comp	0.303827	0	2	C6
295	O75643	SNRNP200	Comp	0.31006	1.63009	8	C6
209	P30153	PPP2R1A	Comp	0.315215	0.23728	17	C6
51	O75390	CS	Comp	0.324117	1.80618	7	C6
328	Q9Y277	VDAC3	Comp	0.324322	0.527426	7	C6
71	P29692	EEF1D	Comp	0.325651	0.90309	5	C6
311	Q12931	TRAP1	Comp	0.326242	0.30103	2	C6
256	P62910	RPL32	Comp	0.329176	0.90309	4	C6
196	P30101	PDIA3	Comp	0.330549	1.26211	8	C6
208	Q08752	PPID	Comp	0.334573	0.60206	4	C6
182	P06748	NPM1	Comp	0.334971	2.2533	20	C6
75	Q14152	EIF3A	Comp	0.342619	1.20412	6	C6
28	O43684	BUB3	Comp	0.344898	0.90309	4	C6
286	Q9H9B4	SFXN1	Comp	0.360222	0	8	C6
264	P25398	RPS12	Comp	0.362164	0.30103	2	C6
218	Q99873	PRMT1	Comp	0.362164	1.20412	6	C6
324	P26640	VARS	Comp	0.365336	0	2	C6
129	P34932	HSPA4	Comp	0.367868	2.69426	19	C6
137	Q9NZI8	IGF2BP1	Comp	0.372078	0.660052	6	C6
3	Q13085	ACACA	Comp	0.373343	0	7	C6
88	P49327	FASN	Comp	0.374216	4.26492	32	C6
248	P61313	RPL15	Comp	0.374534	1.50515	6	C6
216	P14314	PRKCSH	Comp	0.377797	0.30103	2	C6
220	P25786	PSMA1	Comp	0.383219	0.889726	9	C6
115	P52597	HNRNPF	Comp	0.389211	1.50515	6	C6
122	P00492	HPRT1	Comp	0.390904	1.0103	9	C6
53	P55060	CSE1L	Comp	0.391994	2.27992	14	C6
134	Q92598	HSPH1	Comp	0.392171	0.336358	8	C6
211	Q06830	PRDX1	Comp	0.394502	1.97889	13	C6
301	P37802	TAGLN2	Comp	0.397522	0.798446	16	C6
224	P28074	PSMB5	Comp	0.39827	1.20412	5	C6
308	Q9H3N1	TMX1	Comp	0.400726	0.90309	4	C6
146	P52292	KPNA2	Comp	0.403296	1.77985	14	C6
109	P09651	HNRNPA1	Comp	0.404174	3.21442	15	C6
159	Q96AG4	LRRC59	Comp	0.404789	1.20412	5	C6
112	Q99729	HNRNPAB	Comp	0.408182	0.50515	5	C6
94	Q14697	GANAB	Comp	0.415892	1.80618	7	C6
329	P08670	VIM	Comp	0.416455	3.21442	14	C6
170	O14880	MGST3	Comp	0.417802	0.90309	4	C6
164	P49736	MCM2	Comp	0.419749	0.80618	6	C6
310	P60174	TPI1	Comp	0.426113	2.67976	17	C6
48	Q00610	CLTC	Comp	0.42667	5.11751	18	C6
30	P27797	CALR	Comp	0.428643	3.48404	18	C6
198	Q15084	PDIA6	Comp	0.429306	1.70927	9	C6
189	Q99497	PARK7	Comp	0.438637	0.60206	4	C6
117	P61978	HNRNPK	Comp	0.439493	3.01113	29	C6
259	P18124	RPL7	Comp	0.439693	1.80618	8	C6
199	O00541	PES1	Comp	0.441215	0.30103	2	C6
288	Q02978	SLC25A11	Comp	0.442069	0.961082	8	C6
58	Q92841	DDX17	Comp	0.443517	1.40301	17	C6
200	P07737	PFN1	Comp	0.443562	1.20412	6	C6
219	Q9UMS4	PRPF19	Comp	0.450418	0.20412	4	C6
139	Q12906	ILF3	Comp	0.454655	1.85792	18	C6
99	P00505	GOT2	Comp	0.456732	0.60206	4	C6
110	P22626	HNRNPA2B1	Comp	0.457256	4.00566	22	C6
323	P31930	UQCRC1	Comp	0.458754	1.80618	7	C6
283	O75533	SF3B1	Comp	0.462657	1.61236	11	C6
246	P26373	RPL13	Comp	0.463821	0.90309	4	C6
62	P17844	DDX5	Comp	0.464319	1.40824	8	C6
207	P62937	PPIA	Comp	0.465397	3.75578	24	C6
160	Q15691	MAPRE1	Comp	0.467543	0.30103	2	C6
202	P00558	PGK1	Comp	0.467598	2.80154	18	C6
267	P62249	RPS16	Comp	0.473208	0.90309	4	C6
241	P13489	RNH1	Comp	0.47483	0	2	C6
41	P40227	CCT6A	Comp	0.481841	0.60206	4	C6
297	Q9Y5M8	SRPRB	Comp	0.48438	1.50515	6	C6
124	Q99714	HSD17B10	Comp	0.484884	0.60206	4	C6
270	P23396	RPS3	Comp	0.485867	2.76726	14	C6
66	Q08211	DHX9	Comp	0.486091	8.1869	54	C6
292	P08195	SLC3A2	Comp	0.491913	0.90309	4	C6
95	P04406	GAPDH	Comp	0.493176	2.66875	37	C6
217	P78527	PRKDC	Comp	0.495263	2.97138	17	C6
73	P13639	EEF2	Comp	0.499326	11.1676	85	C6
52	O75534	CSDE1	Comp	0.50513	0.90309	4	C6
244	P62913	RPL11	Comp	0.508517	2.10721	8	C6
125	P07900	HSP90AA1	Comp	0.509567	2.44965	26	C6
118	P14866	HNRNPL	Comp	0.510507	4.64039	18	C6
318	Q8NBS9	TXNDC5	Comp	0.511495	0.90309	4	C6
187	P11940	PABPC1	Comp	0.512136	0.90309	4	C6
321	P22314	UBA1	Comp	0.513039	3.56303	28	C6
57	Q16531	DDB1	Comp	0.513145	1.50515	6	C6
92	Q02790	FKBP4	Comp	0.51349	0.828456	8	C6
1	P61221	ABCE1	Comp	0.51954	0.90309	4	C6
230	P26599	PTBP1	Comp	0.520879	0.713635	10	C6
289	Q00325	SLC25A3	Comp	0.52577	0.60206	4	C6
183	P04181	OAT	Comp	0.528577	1.80618	8	C6
40	P48643	CCT5	Comp	0.530195	2.67976	17	C6
39	P50991	CCT4	Comp	0.533165	1.63986	22	C6
4	P24752	ACAT1	Comp	0.534708	0.80618	6	C6
6	Q99798	ACO2	Comp	0.536457	1.20412	6	C6
322	P09936	UCHL1	Comp	0.54579	3.31133	12	C6
293	Q01650	SLC7A5	Comp	0.546741	0.30103	2	C6
22	P05023	ATP1A1	Comp	0.547544	0.129486	8	C6
245	P30050	RPL12	Comp	0.549009	1.80618	7	C6
279	Q9Y265	RUVBL1	Comp	0.549971	0.437428	11	C6
266	P62244	RPS15A	Comp	0.550963	1.20412	5	C6
44	P23528	CFL1	Comp	0.561443	2.06829	14	C6
165	P33991	MCM4	Comp	0.565358	0.30103	2	C6
296	Q9UHB9	SRP68	Comp	0.565491	0.90309	4	C6
142	O95373	IPO7	Comp	0.566215	1.49179	11	C6
192	Q15366	PCBP2	Comp	0.567641	0.30103	2	C6
38	P49368	CCT3	Comp	0.569692	1.59221	15	C6
326	P21796	VDAC1	Comp	0.570038	0.660052	6	C6
97	P22102	GART	Comp	0.570455	0.90309	4	C6
120	O43390	HNRNPR	Comp	0.570672	1.80618	7	C6
128	P0DMV8	HSPA1A	Comp	0.573419	5.41181	33	C6
163	Q9HCC0	MCCC2	Comp	0.576153	0.60206	4	C6
204	P14618	PKM	Comp	0.576304	3.17432	41	C6
238	Q9P258	RCC2	Comp	0.576915	0.50515	5	C6
272	P62701	RPS4X	Comp	0.582346	2.10721	8	C6
47	O00299	CLIC1	Comp	0.58298	1.50515	6	C6
284	Q15393	SF3B3	Comp	0.58352	1.40824	9	C6
257	P36578	RPL4	Comp	0.587166	3.81648	23	C6
287	P34897	SHMT2	Comp	0.587625	1.50515	6	C6
169	P40926	MDH2	Comp	0.593069	3.19469	23	C6
18	Q9BZZ5	API5	Comp	0.595561	1.93112	9	C6
74	Q15029	EFTUD2	Comp	0.598338	1.02803	6	C6
80	P60842	EIF4A1	Comp	0.598452	2.08008	22	C6
331	P13010	XRCC5	Comp	0.60057	3.11751	16	C6
126	P08238	HSP90AB1	Comp	0.602384	5.11751	18	C6
131	P11142	HSPA8	Comp	0.603557	3.86594	44	C6
147	Q14974	KPNB1	Comp	0.603614	6.84906	28	C6
255	P62888	RPL30	Comp	0.603636	0.90309	4	C6
43	P50990	CCT8	Comp	0.603764	6.78539	30	C6
215	P30041	PRDX6	Comp	0.606639	0.726999	5	C6
290	P05141	SLC25A5	Comp	0.61012	1.02803	6	C6
273	P46782	RPS5	Comp	0.61071	2.25419	17	C6
178	Q15233	NONO	Comp	0.612622	2.10721	8	C6
42	Q99832	CCT7	Comp	0.613704	5.07859	24	C6
50	P35606	COPB2	Comp	0.615639	0.90309	5	C6
253	P46779	RPL28	Comp	0.616197	1.50515	6	C6
249	Q07020	RPL18	Comp	0.618553	2.40824	9	C6
333	P31946	YWHAB	Comp	0.618796	1.26211	8	C6
337	P63104	YWHAZ	Comp	0.623607	0.831323	11	C6
275	P62241	RPS8	Comp	0.626363	3.31133	13	C6
90	P39748	FEN1	Comp	0.629476	0.425969	4	C6
194	P12004	PCNA	Comp	0.631598	2.70927	11	C6
84	P06733	ENO1	Comp	0.632125	8.01466	49	C6
121	Q00839	HNRNPU	Comp	0.632386	9.33193	32	C6
240	P40938	RFC3	Comp	0.632632	0.30103	2	C6
334	P62258	YWHAE	Comp	0.634851	4.33936	17	C6
205	P13797	PLS3	Comp	0.636076	1.31624	18	C6
17	P27695	APEX1	Comp	0.636688	0.90309	4	C6
234	P46060	RANGAP1	Comp	0.638945	2.70927	10	C6
133	P10809	HSPD1	Comp	0.640192	8.44522	44	C6
76	P55884	EIF3B	Comp	0.641308	1.50515	6	C6
197	P13667	PDIA4	Comp	0.641859	0.90309	4	C6
119	P52272	HNRNPM	Comp	0.644219	5.18333	25	C6
233	P62826	RAN	Comp	0.647429	3.0103	12	C6
190	P09874	PARP1	Comp	0.648428	12.0412	42	C6
294	Q7KZF4	SND1	Comp	0.649348	1.50515	6	C6
59	Q9NR30	DDX21	Comp	0.650648	2.70927	11	C6
132	P38646	HSPA9	Comp	0.652188	7.88477	30	C6
31	Q86VP6	CAND1	Comp	0.655307	2.70927	11	C6
46	P12277	CKB	Comp	0.663059	5.71957	20	C6
158	P42704	LRPPRC	Comp	0.667693	3.13524	13	C6
251	P83731	RPL24	Comp	0.668047	0.30103	3	C6
103	P40939	HADHA	Comp	0.67528	2.31133	12	C6
12	P04075	ALDOA	Comp	0.676759	8.42884	29	C6
243	P62906	RPL10A	Comp	0.677967	0.90309	4	C6
330	O14980	XPO1	Comp	0.679723	0.521045	12	C6
60	Q13838	DDX39B	Comp	0.691549	0.50515	6	C6
9	P23526	AHCY	Comp	0.696128	2.76726	14	C6
82	Q04637	EIF4G1	Comp	0.701953	2.70927	10	C6
11	P54886	ALDH18A1	Comp	0.702087	0.0901766	5	C6
274	P62753	RPS6	Comp	0.705497	0.90309	4	C6
260	P62424	RPL7A	Comp	0.706992	3.13524	13	C6
85	P07814	EPRS	Comp	0.709834	2.70927	10	C6
188	P22234	PAICS	Comp	0.71482	5.71957	20	C6
21	P31939	ATIC	Comp	0.714907	2.10721	8	C6
180	Q9Y2X3	NOP58	Comp	0.721286	0.80618	6	C6
116	P31943	HNRNPH1	Comp	0.726304	0.70927	8	C6
98	P63244	GNB2L1	Comp	0.726558	3.61236	13	C6
309	P11388	TOP2A	Comp	0.727393	0.726999	5	C6
268	P15880	RPS2	Comp	0.72809	2.81648	15	C6
138	Q12905	ILF2	Comp	0.732597	1.20412	6	C6
81	P38919	EIF4A3	Comp	0.735089	0.90309	4	C6
258	P46777	RPL5	Comp	0.740152	3.0103	11	C6
186	Q9UQ80	PA2G4	Comp	0.743569	2.10721	8	C6
144	Q07666	KHDRBS1	Comp	0.747967	1.20412	6	C6
307	P57088	TMEM33	Comp	0.749192	0.30103	2	C6
72	P26641	EEF1G	Comp	0.754834	5.51081	27	C6
7	P63261	ACTG1	Comp	0.758752	0.90309	4	C6
280	Q9Y230	RUVBL2	Comp	0.758912	1.50515	6	C6
65	O43143	DHX15	Comp	0.759112	1.57097	12	C6
271	P61247	RPS3A	Comp	0.768393	5.41854	20	C6
223	P60900	PSMA6	Comp	0.769371	0.90309	4	C6
336	P27348	YWHAQ	Comp	0.774654	0.574933	12	C6
127	P14625	HSP90B1	Comp	0.787434	2.06829	14	C6
87	P13804	ETFA	Comp	0.788762	1.80618	7	C6
303	P17987	TCP1	Comp	0.790144	4.21442	16	C6
332	P12956	XRCC6	Comp	0.790248	4.51545	16	C6
108	Q13151	HNRNPA0	Comp	0.790866	0.30103	2	C6
263	P62280	RPS11	Comp	0.792582	2.10721	8	C6
25	P38606	ATP6V1A	Comp	0.803291	0.90309	4	C6
261	P62917	RPL8	Comp	0.807394	0.90309	4	C6
242	P27635	RPL10	Comp	0.809002	0.30103	2	C6
174	Q9BQG0	MYBBP1A	Comp	0.815639	2.10721	8	C6
166	P33992	MCM5	Comp	0.8256	0.90309	4	C6
203	O43175	PHGDH	Comp	0.829761	6.0206	21	C6
302	Q13148	TARDBP	Comp	0.832709	1.20412	5	C6
232	Q15185	PTGES3	Comp	0.842239	0.0579919	4	C6
167	Q14566	MCM6	Comp	0.848366	2.03258	12	C6
314	P07437	TUBB	Comp	0.851213	2.98079	18	C6
335	Q04917	YWHAH	Comp	0.852607	1.50515	6	C6
56	P14868	DARS	Comp	0.856469	0.90309	4	C6
254	P39023	RPL3	Comp	0.876229	3.61236	14	C6
262	P05388	RPLP0	Comp	0.894592	1.50515	6	C6
225	P35998	PSMC2	Comp	0.923997	1.50515	6	C6
201	P52209	PGD	Comp	0.927116	0.30103	2	C6
227	Q99460	PSMD1	Comp	0.945851	0.90309	4	C6
102	P09211	GSTP1	Comp	0.958879	0.30103	2	C6
222	P25789	PSMA4	Comp	0.962379	1.20412	5	C6
140	P12268	IMPDH2	Comp	0.988819	2.10721	8	C6
141	O00410	IPO5	Comp	1.00002	2.40824	9	C6
195	Q8WUM4	PDCD6IP	Comp	1.00024	0.30103	2	C6
338	O75844	ZMPSTE24	Comp	1.01035	0.30103	2	C6
206	Q9H307	PNN	Comp	1.01786	0.30103	2	C6
68	P31689	DNAJA1	Comp	1.02016	1.20412	5	C6
78	Q13347	EIF3I	Comp	1.02175	1.20412	5	C6
79	Q9Y262	EIF3L	Comp	1.05889	0.0737862	6	C6
235	P54136	RARS	Comp	1.077	1.50515	7	C6
130	P11021	HSPA5	Comp	1.08596	3.61236	13	C6
89	P14324	FDPS	Comp	1.08707	0.60206	4	C6
61	O00571	DDX3X	Comp	1.08941	0.90309	4	C6
19	P36405	ARL3	Comp	1.0898	0.90309	5	C6
179	O00567	NOP56	Comp	1.11711	0.90309	4	C6
20	P08243	ASNS	Comp	1.12041	0.90309	4	C6
100	P06744	GPI	Comp	1.15671	2.10721	8	C6
69	Q14204	DYNC1H1	Comp	1.33497	0.90309	4	C6
300	O60506	SYNCRIP	Comp	1.48042	1.20412	5	C6
29	P27708	CAD	Comp	1.9642	0.30103	2	C6
70	P30084	ECHS1	Comp	2.26125	0.90309	5	C6
291	P12236	SLC25A6	Comp	3.13916	0.30103	2	C6
35	P55212	CASP6PRODO	Comp	3.4085	1.49465	6	C6
463	Q86YZ3	HRNR	Probe	-8.88689	0	1	C6
424	Q9BRX8	FAM213A	Probe	-8.50277	0	1	C6
348	P02768	ALB	Probe	-8.36241	4.51545	16	C6
489	P35908	KRT2	Probe	-8.25734	8.12781	28	C6
486	P04264	KRT1	Probe	-8.01406	11.6655	44	C6
487	P13645	KRT10	Probe	-7.84362	9.93399	35	C6
492	P35527	KRT9	Probe	-6.8322	9.33193	32	C6
491	P13647	KRT5	Probe	-6.79996	1.50515	6	C6
483	P33176	KIF5B	Probe	-5.16935	0.30103	2	C6
490	P19013	KRT4	Probe	-4.17127	0.90309	4	C6
388	P21964	COMT	Probe	-3.43632	0	2	C6
621	P34897	SHMT2	Probe	-2.76227	0.90309	4	C6
445	P62805	HIST1H4A	Probe	-2.53304	6.92369	24	C6
563	P25788	PSMA3	Probe	-2.44389	0.30103	2	C6
565	P28074	PSMB5	Probe	-2.32274	1.50515	6	C6
684	Q9UEG4	ZNF629	Probe	-2.2193	1.50515	6	C6
533	P05165	PCCA	Probe	-2.19401	9.0309	32	C6
364	Q07812	BAX	Probe	-2.1832	0.90309	4	C6
562	P25786	PSMA1	Probe	-2.15132	0.90309	4	C6
530	P11498	PC	Probe	-2.14645	10.6104	59	C6
341	Q13085	ACACA	Probe	-2.12276	4.21442	15	C6
339	P49588	AARS	Probe	-2.08253	0.60206	4	C6
500	Q96RQ3	MCCC1	Probe	-2.02849	6.92369	24	C6
488	P02533	KRT14	Probe	-2.01767	0.60206	3	C6
509	P14174	MIF	Probe	-1.90611	0.90309	4	C6
555	Q13162	PRDX4	Probe	-1.84647	1.50515	6	C6
573	P49023	PXN	Probe	-1.7768	0.90309	4	C6
515	Q9NVX2	NLE1	Probe	-1.76874	0.30103	2	C6
679	P61981	YWHAG	Probe	-1.71192	0.30103	2	C6
668	P26640	VARS	Probe	-1.70464	0.90309	4	C6
685	Q15942	ZYX	Probe	-1.69554	1.63009	8	C6
617	Q8NC51	SERBP1	Probe	-1.6881	1.50515	6	C6
365	Q9Y224	C14orf166	Probe	-1.57922	0.90309	4	C6
543	P35232	PHB	Probe	-1.53199	0.417014	8	C6
680	Q04917	YWHAH	Probe	-1.45235	0.30103	2	C6
446	P09429	HMGB1	Probe	-1.39911	0.90309	4	C6
404	P09622	DLD	Probe	-1.38964	3.61236	14	C6
581	P27694	RPA1	Probe	-1.32309	0.359022	6	C6
441	P00390	GSR	Probe	-1.32259	1.50515	6	C6
427	P14324	FDPS	Probe	-1.27834	0.90309	4	C6
640	P37837	TALDO1	Probe	-1.23017	0.20412	4	C6
670	P21796	VDAC1	Probe	-1.17993	0	6	C6
511	P11586	MTHFD1	Probe	-1.17797	0.425969	7	C6
526	P43034	PAFAH1B1	Probe	-1.16854	0	2	C6
462	P00492	HPRT1	Probe	-1.11186	1.0758	10	C6
501	P49736	MCM2	Probe	-1.09079	0.90309	5	C6
469	P34932	HSPA4	Probe	-1.07923	0.719153	13	C6
353	Q96F25	ALG14	Probe	-1.07371	0.90309	4	C6
432	Q96AE4	FUBP1	Probe	-1.07339	0.30103	2	C6
342	P24752	ACAT1	Probe	-1.06579	0.0579919	4	C6
554	P30048	PRDX3	Probe	-1.05761	2.10721	8	C6
506	P33993	MCM7	Probe	-1.04637	0.660052	7	C6
631	Q01082	SPTBN1	Probe	-1.03092	0.425969	4	C6
447	P26583	HMGB2	Probe	-1.02433	2.10721	8	C6
561	Q9Y617	PSAT1	Probe	-1.01469	0.20412	4	C6
672	P08670	VIM	Probe	-1.00642	2.40824	9	C6
654	P10155	TROVE2	Probe	-1.00629	0.425969	4	C6
666	P31930	UQCRC1	Probe	-0.969258	0.20412	5	C6
585	P61313	RPL15	Probe	-0.95761	2.10721	8	C6
428	Q13642	FHL1	Probe	-0.95004	3.61236	14	C6
430	P21333	FLNA	Probe	-0.910692	1.52907	20	C6
439	P00505	GOT2	Probe	-0.886085	1.50515	7	C6
596	P62917	RPL8	Probe	-0.844487	1.20412	6	C6
663	Q14157	UBAP2L	Probe	-0.839985	0.359022	5	C6
557	P14314	PRKCSH	Probe	-0.836572	0	2	C6
422	P84090	ERH	Probe	-0.819341	0.90309	4	C6
476	Q9NZI8	IGF2BP1	Probe	-0.789806	0.20412	4	C6
634	P84103	SRSF3	Probe	-0.707719	1.20412	5	C6
587	Q07020	RPL18	Probe	-0.631262	0.90309	4	C6
513	P35579	MYH9	Probe	-0.624175	0.481509	20	C6
637	Q9Y5B9	SUPT16H	Probe	-0.59617	0.425969	4	C6
635	P31948	STIP1	Probe	-0.591025	3.43772	32	C6
667	P54578	USP14	Probe	-0.580174	0.30103	3	C6
647	P29401	TKT	Probe	-0.547231	4.26788	38	C6
495	P07195	LDHB	Probe	-0.536959	3.89792	34	C6
395	Q16531	DDB1	Probe	-0.535368	0	6	C6
494	P00338	LDHA	Probe	-0.522182	1.27822	31	C6
394	Q9UJU6	DBNL	Probe	-0.515467	0.20412	4	C6
481	O95373	IPO7	Probe	-0.510639	0.237978	7	C6
372	P47756	CAPZB	Probe	-0.508584	0.20412	4	C6
665	Q92900	UPF1	Probe	-0.497118	0.20412	4	C6
452	Q99729	HNRNPAB	Probe	-0.460329	0.249877	6	C6
594	P18124	RPL7	Probe	-0.449984	0.0244246	8	C6
612	Q9Y265	RUVBL1	Probe	-0.449957	0.262112	8	C6
455	P52597	HNRNPF	Probe	-0.449843	0.20412	4	C6
537	P13667	PDIA4	Probe	-0.448749	0.249877	6	C6
661	Q9NNW7	TXNRD2	Probe	-0.440428	0.30103	2	C6
387	P62633	CNBP	Probe	-0.417668	0.50515	5	C6
519	P06748	NPM1	Probe	-0.393108	3.7908	32	C6
391	Q14247	CTTN	Probe	-0.387124	0.359022	6	C6
418	P63241	EIF5A	Probe	-0.374608	0.90309	4	C6
367	P30042	C21orf33	Probe	-0.368107	0.90309	4	C6
359	P05023	ATP1A1	Probe	-0.363892	0.15782	10	C6
622	P53985	SLC16A1	Probe	-0.355699	0.0901766	7	C6
453	Q14103	HNRNPD	Probe	-0.35326	1.37181	12	C6
344	Q99798	ACO2	Probe	-0.331735	0.20412	5	C6
454	O14979	HNRNPDL	Probe	-0.328562	0.20412	4	C6
669	P55072	VCP	Probe	-0.323063	0.819585	24	C6
517	O00567	NOP56	Probe	-0.32097	0.20412	4	C6
589	P46779	RPL28	Probe	-0.300309	0.50515	5	C6
520	Q14980	NUMA1	Probe	-0.295543	0	2	C6
608	P08865	RPSA	Probe	-0.293618	0	6	C6
433	Q14697	GANAB	Probe	-0.290332	1.66788	13	C6
601	P62249	RPS16	Probe	-0.277557	0.90309	4	C6
496	P20700	LMNB1	Probe	-0.265171	0.20412	4	C6
425	P49327	FASN	Probe	-0.257665	0.285205	12	C6
564	P60900	PSMA6	Probe	-0.241002	0.60206	4	C6
475	O75874	IDH1	Probe	-0.216204	0.0579919	4	C6
677	P31946	YWHAB	Probe	-0.208092	0.20412	4	C6
386	Q00610	CLTC	Probe	-0.174323	0.035328	10	C6
588	Q02543	RPL18A	Probe	-0.155093	0.0737862	8	C6
655	Q14166	TTLL12	Probe	-0.154506	0.20412	4	C6
552	Q06830	PRDX1	Probe	-0.154495	0.37281	12	C6
456	P31943	HNRNPH1	Probe	-0.146577	0.0737862	8	C6
619	Q15393	SF3B3	Probe	-0.140815	0	7	C6
375	P0DN79	CBSL	Probe	-0.13867	0	8	C6
419	O94919	ENDOD1	Probe	-0.124308	0.124939	3	C6
450	P22626	HNRNPA2B1	Probe	-0.121463	0.721466	26	C6
343	P53396	ACLY	Probe	-0.113401	0.129486	8	C6
389	O75390	CS	Probe	-0.112645	0.237978	7	C6
559	Q99873	PRMT1	Probe	-0.110489	0.425969	4	C6
620	P23246	SFPQ	Probe	-0.109351	0.364878	10	C6
540	P07737	PFN1	Probe	-0.100334	0.249877	6	C6
550	O15355	PPM1G	Probe	-0.0809204	0	3	C6
549	P62937	PPIA	Probe	-0.0690842	0.0133507	12	C6
590	P39023	RPL3	Probe	-0.062214	0.0857138	16	C6
630	O75643	SNRNP200	Probe	-0.0556969	0.040884	9	C6
361	P25705	ATP5A1	Probe	-0.0520001	0.0411171	12	C6
599	P62263	RPS14	Probe	-0.0331422	0	2	C6
401	P17844	DDX5	Probe	-0.0188035	0.0579919	4	C6
660	Q16881	TXNRD1	Probe	-0.00991455	0.11831	15	C6
340	P61221	ABCE1	Probe	-0.00213273	0.0579919	4	C6
403	Q08211	DHX9	Probe	0.00695073	0.303227	52	C6
357	P08133	ANXA6	Probe	0.019871	0.0280287	7	C6
443	P09211	GSTP1	Probe	0.033115	0	1	C6
657	P49411	TUFM	Probe	0.0469396	0.035328	10	C6
505	Q14566	MCM6	Probe	0.0579107	0.444452	9	C6
371	Q14444	CAPRIN1	Probe	0.0677849	0.20412	4	C6
347	P23526	AHCY	Probe	0.0691561	0.0737862	6	C6
570	P26599	PTBP1	Probe	0.100752	0.129486	8	C6
576	P46060	RANGAP1	Probe	0.121179	0	9	C6
458	P14866	HNRNPL	Probe	0.124401	0.815092	14	C6
400	O00571	DDX3X	Probe	0.124587	0.359022	6	C6
600	P62244	RPS15A	Probe	0.125476	0.20412	5	C6
642	P26639	TARS	Probe	0.134364	0	5	C6
652	P60174	TPI1	Probe	0.136531	0.354284	18	C6
478	Q12906	ILF3	Probe	0.142672	0.198393	21	C6
629	Q7KZF4	SND1	Probe	0.151602	0.0737862	8	C6
514	P49321	NASP	Probe	0.158115	0	2	C6
460	O43390	HNRNPR	Probe	0.167526	0.162727	6	C6
464	Q99714	HSD17B10	Probe	0.168402	0.0901766	5	C6
541	P00558	PGK1	Probe	0.187117	0.329483	18	C6
437	P63244	GNB2L1	Probe	0.200536	1.09516	13	C6
497	P42704	LRPPRC	Probe	0.202222	0.11831	15	C6
502	P25205	MCM3	Probe	0.210947	0.726999	5	C6
451	P51991	HNRNPA3	Probe	0.211185	9.64327e-17	6	C6
560	Q6P2Q9	PRPF8	Probe	0.212503	0	6	C6
350	P49189	ALDH9A1	Probe	0.213905	0.20412	4	C6
414	Q9Y262	EIF3L	Probe	0.217104	0	2	C6
431	Q16658	FSCN1	Probe	0.217456	0	2	C6
407	P29692	EEF1D	Probe	0.219313	0.124939	3	C6
436	P22102	GART	Probe	0.22025	9.64327e-17	6	C6
354	P39687	ANP32A	Probe	0.222561	0.90309	4	C6
579	Q9P258	RCC2	Probe	0.223228	0.193396	8	C6
356	P08758	ANXA5	Probe	0.238367	0.425969	4	C6
380	P40227	CCT6A	Probe	0.251578	0.0244246	8	C6
583	P30050	RPL12	Probe	0.255694	1.50515	7	C6
412	P55884	EIF3B	Probe	0.257535	0.425969	7	C6
529	P09874	PARP1	Probe	0.27691	1.50741	39	C6
553	P32119	PRDX2	Probe	0.293304	0.90309	4	C6
409	P13639	EEF2	Probe	0.296091	4.3336	70	C6
459	P52272	HNRNPM	Probe	0.299095	0.87821	17	C6
593	P46777	RPL5	Probe	0.314222	0.719153	13	C6
662	P22314	UBA1	Probe	0.318666	0.134618	21	C6
449	P09651	HNRNPA1	Probe	0.32158	1.80959	16	C6
591	P62888	RPL30	Probe	0.325759	0.80618	6	C6
618	O75533	SF3B1	Probe	0.32726	0.90309	5	C6
396	Q92841	DDX17	Probe	0.33645	0.757447	11	C6
349	P54886	ALDH18A1	Probe	0.340621	0.425969	4	C6
507	P40926	MDH2	Probe	0.346191	1.68167	18	C6
457	P61978	HNRNPK	Probe	0.35944	5.38903	26	C6
575	P43487	RANBP1	Probe	0.369471	0.90309	4	C6
482	Q92945	KHSRP	Probe	0.373167	1.38845	36	C6
466	P08238	HSP90AB1	Probe	0.373622	1.25681	15	C6
471	P11142	HSPA8	Probe	0.387333	1.60252	40	C6
378	P50991	CCT4	Probe	0.388117	0.280275	15	C6
607	P62241	RPS8	Probe	0.388923	1.26211	9	C6
405	P31689	DNAJA1	Probe	0.403997	0.527426	7	C6
410	Q15029	EFTUD2	Probe	0.405616	0	6	C6
383	P23528	CFL1	Probe	0.40779	1.40824	8	C6
592	P36578	RPL4	Probe	0.426076	0.49423	21	C6
406	P30084	ECHS1	Probe	0.428335	0.359022	5	C6
467	P14625	HSP90B1	Probe	0.441297	0.409599	15	C6
551	P30153	PPP2R1A	Probe	0.444001	0.249877	6	C6
444	P40939	HADHA	Probe	0.456702	0.90309	5	C6
370	P27824	CANX	Probe	0.469126	1.50515	6	C6
609	Q9P2E9	RRBP1	Probe	0.469362	0.60206	4	C6
434	P04406	GAPDH	Probe	0.471777	0.719963	34	C6
528	Q99497	PARK7	Probe	0.478022	0.20412	4	C6
468	P0DMV8	HSPA1A	Probe	0.479672	1.57519	33	C6
352	Q9BT22	ALG1	Probe	0.483634	0.359022	6	C6
393	P14868	DARS	Probe	0.488417	0.20412	5	C6
546	P14618	PKM	Probe	0.493876	1.72238	39	C6
650	O96008	TOMM40	Probe	0.504545	0.30103	2	C6
420	P06733	ENO1	Probe	0.510371	3.20651	43	C6
586	P18621	RPL17	Probe	0.514816	0.30103	2	C6
484	P52292	KPNA2	Probe	0.515869	0.30103	2	C6
421	P07814	EPRS	Probe	0.517348	1.10721	8	C6
532	Q15366	PCBP2	Probe	0.5184	0.20412	4	C6
659	Q8NBS9	TXNDC5	Probe	0.528423	0.90309	4	C6
499	P43243	MATR3	Probe	0.532289	0.722739	20	C6
584	P50914	RPL14	Probe	0.536201	0.359022	6	C6
438	Q9BVP2	GNL3	Probe	0.540989	0	2	C6
566	P35998	PSMC2	Probe	0.541202	0.60206	4	C6
558	P78527	PRKDC	Probe	0.547518	0.469033	13	C6
369	Q86VP6	CAND1	Probe	0.556262	0.262112	8	C6
385	P12277	CKB	Probe	0.556701	3.18301	17	C6
408	P26641	EEF1G	Probe	0.567496	1.00551	18	C6
548	Q9H307	PNN	Probe	0.56758	0	4	C6
368	P27797	CALR	Probe	0.568671	1.18443	16	C6
423	P13804	ETFA	Probe	0.573366	0.20412	4	C6
574	P62826	RAN	Probe	0.577716	0.753823	12	C6
381	Q99832	CCT7	Probe	0.579841	2.12823	22	C6
616	P61619	SEC61A1	Probe	0.580685	0.359022	6	C6
461	Q00839	HNRNPU	Probe	0.588904	3.66698	31	C6
398	Q9NR30	DDX21	Probe	0.593375	0.80618	6	C6
648	Q9Y490	TLN1	Probe	0.604243	0.993267	11	C6
624	Q00325	SLC25A3	Probe	0.605547	1.50515	6	C6
603	P23396	RPS3	Probe	0.610073	0.364878	10	C6
578	Q16576	RBBP7	Probe	0.614084	0.30103	2	C6
345	P63261	ACTG1	Probe	0.625228	0.90309	4	C6
493	P28838	LAP3	Probe	0.633691	0.90309	4	C6
377	P49368	CCT3	Probe	0.639384	0.332693	11	C6
633	Q9Y5M8	SRPRB	Probe	0.642813	0.90309	4	C6
373	P55212	CASP6LARGE	Probe	0.646755	7.00211	90	C6
346	O43707	ACTN4	Probe	0.660727	1.50515	6	C6
536	P30101	PDIA3	Probe	0.679327	2.70927	11	C6
376	P78371	CCT2	Probe	0.68118	0.328155	12	C6
556	P30041	PRDX6	Probe	0.701512	2.70927	10	C6
479	P12268	IMPDH2	Probe	0.713403	0.20412	4	C6
465	P07900	HSP90AA1	Probe	0.718164	1.10003	22	C6
362	P38606	ATP6V1A	Probe	0.734365	0.425969	4	C6
379	P48643	CCT5	Probe	0.735188	2.08291	23	C6
474	Q92598	HSPH1	Probe	0.748895	0.417014	8	C6
639	P37802	TAGLN2	Probe	0.752474	1.245	17	C6
416	P38919	EIF4A3	Probe	0.756132	0.828456	8	C6
681	P27348	YWHAQ	Probe	0.759115	0.195387	11	C6
485	Q14974	KPNB1	Probe	0.778721	5.52575	24	C6
480	O00410	IPO5	Probe	0.788026	1.3781	14	C6
516	Q15233	NONO	Probe	0.790552	0	1	C6
472	P38646	HSPA9	Probe	0.796521	4.79442	33	C6
473	P10809	HSPD1	Probe	0.798923	4.73162	48	C6
547	P13797	PLS3	Probe	0.799749	0.976876	10	C6
682	P63104	YWHAZ	Probe	0.806923	0.20412	10	C6
351	P04075	ALDOA	Probe	0.810718	2.85427	29	C6
674	P13010	XRCC5	Probe	0.812723	3.18301	17	C6
429	Q02790	FKBP4	Probe	0.816502	0.713635	10	C6
415	P60842	EIF4A1	Probe	0.821506	0.933046	16	C6
426	P22087	FBL	Probe	0.84924	0.60206	4	C6
638	O60506	SYNCRIP	Probe	0.858447	0.359022	5	C6
527	P22234	PAICS	Probe	0.85849	3.61236	14	C6
644	P17987	TCP1	Probe	0.861874	2.55166	18	C6
534	P12004	PCNA	Probe	0.863763	2.40824	9	C6
658	P10599	TXN	Probe	0.865982	0.713635	10	C6
615	P49591	SARS	Probe	0.869742	0	2	C6
653	Q13263	TRIM28	Probe	0.883281	1.70927	9	C6
605	P62701	RPS4X	Probe	0.888486	0.90309	4	C6
645	P02786	TFRC	Probe	0.890136	3.0103	11	C6
411	Q14152	EIF3A	Probe	0.893821	0.30103	2	C6
595	P62424	RPL7A	Probe	0.896094	0.80618	7	C6
477	Q12905	ILF2	Probe	0.908065	0.129486	8	C6
417	Q04637	EIF4G1	Probe	0.911451	3.31133	12	C6
442	P78417	GSTO1	Probe	0.911538	2.31133	12	C6
577	P54136	RARS	Probe	0.919134	0.795456	10	C6
382	P50990	CCT8	Probe	0.931962	3.23243	20	C6
625	P05141	SLC25A5	Probe	0.937269	0.70927	8	C6
643	Q13428	TCOF1	Probe	0.94435	0.30103	2	C6
470	P11021	HSPA5	Probe	0.947484	1.70927	9	C6
358	Q9BZZ5	API5	Probe	0.948364	0.90309	4	C6
363	P46379	BAG6	Probe	0.957522	9.64327e-17	6	C6
538	Q15084	PDIA6	Probe	0.960207	0.80618	6	C6
399	Q13838	DDX39B	Probe	0.977881	0.90309	4	C6
602	P15880	RPS2	Probe	0.988049	3.7373	15	C6
678	P62258	YWHAE	Probe	0.989532	2.09385	13	C6
503	P33991	MCM4	Probe	1.00554	0.30103	2	C6
435	P41250	GARS	Probe	1.00783	0.90309	4	C6
521	P04181	OAT	Probe	1.01175	0.0737862	6	C6
568	Q13200	PSMD2	Probe	1.02667	1.80618	7	C6
504	P33992	MCM5	Probe	1.02772	0.90309	4	C6
646	P04183	TK1	Probe	1.0337	0.90309	4	C6
675	P12956	XRCC6	Probe	1.03559	4.87447	20	C6
544	Q8IWS0	PHF6	Probe	1.06471	0.90309	4	C6
604	P61247	RPS3A	Probe	1.08475	2.31133	12	C6
597	P04843	RPN1	Probe	1.11665	0.60206	3	C6
572	Q15185	PTGES3	Probe	1.12842	0.425969	4	C6
508	O14880	MGST3	Probe	1.14295	0.90309	4	C6
512	Q9BQG0	MYBBP1A	Probe	1.15391	1.40824	8	C6
545	O43175	PHGDH	Probe	1.1798	5.11751	18	C6
656	P07437	TUBB	Probe	1.18442	2.0103	10	C6
402	O43143	DHX15	Probe	1.18731	0.0280287	7	C6
390	P55060	CSE1L	Probe	1.23687	1.98911	15	C6
613	Q9Y230	RUVBL2	Probe	1.2493	1.20412	5	C6
632	Q96SB4	SRPK1	Probe	1.26175	0.90309	4	C6
582	P62913	RPL11	Probe	1.26758	2.10721	8	C6
641	Q13148	TARDBP	Probe	1.29419	0.660052	6	C6
510	Q9Y6C9	MTCH2	Probe	1.31973	0.30103	2	C6
614	Q9UBE0	SAE1	Probe	1.33803	1.20412	5	C6
627	P08195	SLC3A2	Probe	1.37859	0	3	C6
525	Q9UQ80	PA2G4	Probe	1.38861	1.93112	9	C6
539	O00541	PES1	Probe	1.47029	0	1	C6
569	Q9UL46	PSME2	Probe	1.48701	1.20412	5	C6
518	Q9Y2X3	NOP58	Probe	1.50374	0.425969	4	C6
360	P16615	ATP2A2	Probe	1.51648	3.0103	11	C6
392	O43169	CYB5B	Probe	1.53967	3.0103	11	C6
531	Q15365	PCBP1	Probe	1.57099	0.30103	2	C6
413	Q13347	EIF3I	Probe	1.57645	0.90309	4	C6
606	P46782	RPS5	Probe	1.61054	3.0103	12	C6
626	Q96K37	SLC35E1	Probe	1.71003	0.30103	2	C6
567	Q99460	PSMD1	Probe	1.73016	0.359022	5	C6
673	O14980	XPO1	Probe	1.75299	0.90309	4	C6
664	P09936	UCHL1	Probe	1.78832	2.70927	11	C6
535	Q8WUM4	PDCD6IP	Probe	1.90017	0.30103	2	C6
542	P36871	PGM1	Probe	1.9053	0	2	C6
397	Q9NUU7	DDX19A	Probe	1.90833	0.90309	4	C6
636	P46977	STT3A	Probe	1.94762	4.51545	16	C6
651	P11388	TOP2A	Probe	1.97415	1.80618	8	C6
524	P07237	P4HB	Probe	2.00857	7.64703	51	C6
522	Q9NX40	OCIAD1	Probe	2.03321	1.10721	7	C6
355	Q92688	ANP32B	Probe	2.0761	3.0103	11	C6
649	Q9H3N1	TMX1	Probe	2.10261	0.90309	4	C6
498	Q96AG4	LRRC59	Probe	2.10819	0.30103	2	C6
671	P45880	VDAC2	Probe	2.23383	1.80618	7	C6
448	P30519	HMOX2	Probe	2.25454	3.43932	26	C6
384	Q07065	CKAP4	Probe	2.31344	3.17472	29	C6
598	P62280	RPS11	Probe	2.3386	0.80618	6	C6
366	Q8TCD1	C18orf32	Probe	2.43365	1.80618	7	C6
610	O95197	RTN3	Probe	2.49296	2.10721	8	C6
440	P06744	GPI	Probe	2.52661	1.13669	15	C6
611	Q9NQC3	RTN4	Probe	2.68619	0.90309	4	C6
523	Q9NTK5	OLA1	Probe	2.70658	0.90309	4	C6
623	Q02978	SLC25A11	Probe	2.86888	0.90309	4	C6
571	Q9H7Z7	PTGES2	Probe	3.03351	14.4494	49	C6
374	P55212	CASP6SMALL	Probe	3.23808	13.9525	82	C6
676	P54577	YARS	Probe	3.42749	0.30103	2	C6
580	Q00765	REEP5	Probe	3.6995	3.7373	15	C6
628	Q9UQE7	SMC3	Probe	3.86684	0.60206	3	C6
683	Q96F45	ZNF503	Probe	5.89448	0	2	C6

## Sheet: Probe
Prot.Num	Protein.Accession	Protein.Gene	Expt	enrich.exp.med.log2	enrich.exp.med.lin	enrich.exp.p.log10	enrich.exp.p.lin	enrich.exp.count.peps	analysis
463	Q86YZ3	HRNR	Probe	-8.88689	0.00211242	0	1	1	C6
424	Q9BRX8	FAM213A	Probe	-8.50277	0.00275684	0	1	1	C6
348	P02768	ALB	Probe	-8.36241	0.00303853	4.51545	3.05176e-05	16	C6
489	P35908	KRT2	Probe	-8.25734	0.00326808	8.12781	7.45058e-09	28	C6
486	P04264	KRT1	Probe	-8.01406	0.00386836	11.6655	2.16005e-12	44	C6
487	P13645	KRT10	Probe	-7.84362	0.00435346	9.93399	1.16415e-10	35	C6
492	P35527	KRT9	Probe	-6.8322	0.00877613	9.33193	4.65661e-10	32	C6
491	P13647	KRT5	Probe	-6.79996	0.00897444	1.50515	0.03125	6	C6
483	P33176	KIF5B	Probe	-5.16935	0.0277888	0.30103	0.5	2	C6
490	P19013	KRT4	Probe	-4.17127	0.055504	0.90309	0.125	4	C6
388	P21964	COMT	Probe	-3.43632	0.0923771	0	1	2	C6
621	P34897	SHMT2	Probe	-2.76227	0.147392	0.90309	0.125	4	C6
445	P62805	HIST1H4A	Probe	-2.53304	0.172774	6.92369	1.19209e-07	24	C6
563	P25788	PSMA3	Probe	-2.44389	0.183787	0.30103	0.5	2	C6
565	P28074	PSMB5	Probe	-2.32274	0.199888	1.50515	0.03125	6	C6
684	Q9UEG4	ZNF629	Probe	-2.2193	0.214746	1.50515	0.03125	6	C6
533	P05165	PCCA	Probe	-2.19401	0.218543	9.0309	9.31323e-10	32	C6
364	Q07812	BAX	Probe	-2.1832	0.220187	0.90309	0.125	4	C6
562	P25786	PSMA1	Probe	-2.15132	0.225106	0.90309	0.125	4	C6
530	P11498	PC	Probe	-2.14645	0.225868	10.6104	2.45243e-11	59	C6
341	Q13085	ACACA	Probe	-2.12276	0.229608	4.21442	6.10352e-05	15	C6
339	P49588	AARS	Probe	-2.08253	0.2361	0.60206	0.25	4	C6
500	Q96RQ3	MCCC1	Probe	-2.02849	0.245111	6.92369	1.19209e-07	24	C6
488	P02533	KRT14	Probe	-2.01767	0.246956	0.60206	0.25	3	C6
509	P14174	MIF	Probe	-1.90611	0.266811	0.90309	0.125	4	C6
555	Q13162	PRDX4	Probe	-1.84647	0.278072	1.50515	0.03125	6	C6
573	P49023	PXN	Probe	-1.7768	0.291829	0.90309	0.125	4	C6
515	Q9NVX2	NLE1	Probe	-1.76874	0.293465	0.30103	0.5	2	C6
679	P61981	YWHAG	Probe	-1.71192	0.305254	0.30103	0.5	2	C6
668	P26640	VARS	Probe	-1.70464	0.306798	0.90309	0.125	4	C6
685	Q15942	ZYX	Probe	-1.69554	0.308739	1.63009	0.0234375	8	C6
617	Q8NC51	SERBP1	Probe	-1.6881	0.310335	1.50515	0.03125	6	C6
365	Q9Y224	C14orf166	Probe	-1.57922	0.334663	0.90309	0.125	4	C6
543	P35232	PHB	Probe	-1.53199	0.345799	0.417014	0.382812	8	C6
680	Q04917	YWHAH	Probe	-1.45235	0.365425	0.30103	0.5	2	C6
446	P09429	HMGB1	Probe	-1.39911	0.379162	0.90309	0.125	4	C6
404	P09622	DLD	Probe	-1.38964	0.38166	3.61236	0.000244141	14	C6
581	P27694	RPA1	Probe	-1.32309	0.399678	0.359022	0.4375	6	C6
441	P00390	GSR	Probe	-1.32259	0.399818	1.50515	0.03125	6	C6
427	P14324	FDPS	Probe	-1.27834	0.41227	0.90309	0.125	4	C6
640	P37837	TALDO1	Probe	-1.23017	0.426268	0.20412	0.625	4	C6
670	P21796	VDAC1	Probe	-1.17993	0.441373	0	1	6	C6
511	P11586	MTHFD1	Probe	-1.17797	0.441974	0.425969	0.375	7	C6
526	P43034	PAFAH1B1	Probe	-1.16854	0.44487	0	1	2	C6
462	P00492	HPRT1	Probe	-1.11186	0.462698	1.0758	0.0839844	10	C6
501	P49736	MCM2	Probe	-1.09079	0.469503	0.90309	0.125	5	C6
469	P34932	HSPA4	Probe	-1.07923	0.473282	0.719153	0.190918	13	C6
353	Q96F25	ALG14	Probe	-1.07371	0.475095	0.90309	0.125	4	C6
432	Q96AE4	FUBP1	Probe	-1.07339	0.475201	0.30103	0.5	2	C6
342	P24752	ACAT1	Probe	-1.06579	0.477712	0.0579919	0.875	4	C6
554	P30048	PRDX3	Probe	-1.05761	0.480426	2.10721	0.0078125	8	C6
506	P33993	MCM7	Probe	-1.04637	0.484186	0.660052	0.21875	7	C6
631	Q01082	SPTBN1	Probe	-1.03092	0.489397	0.425969	0.375	4	C6
447	P26583	HMGB2	Probe	-1.02433	0.491637	2.10721	0.0078125	8	C6
561	Q9Y617	PSAT1	Probe	-1.01469	0.494936	0.20412	0.625	4	C6
672	P08670	VIM	Probe	-1.00642	0.497779	2.40824	0.00390625	9	C6
654	P10155	TROVE2	Probe	-1.00629	0.497824	0.425969	0.375	4	C6
666	P31930	UQCRC1	Probe	-0.969258	0.510769	0.20412	0.625	5	C6
585	P61313	RPL15	Probe	-0.95761	0.514909	2.10721	0.0078125	8	C6
428	Q13642	FHL1	Probe	-0.95004	0.517618	3.61236	0.000244141	14	C6
430	P21333	FLNA	Probe	-0.910692	0.53193	1.52907	0.0295753	20	C6
439	P00505	GOT2	Probe	-0.886085	0.541081	1.50515	0.03125	7	C6
596	P62917	RPL8	Probe	-0.844487	0.556909	1.20412	0.0625	6	C6
663	Q14157	UBAP2L	Probe	-0.839985	0.558649	0.359022	0.4375	5	C6
557	P14314	PRKCSH	Probe	-0.836572	0.559973	0	1	2	C6
422	P84090	ERH	Probe	-0.819341	0.566701	0.90309	0.125	4	C6
476	Q9NZI8	IGF2BP1	Probe	-0.789806	0.578422	0.20412	0.625	4	C6
634	P84103	SRSF3	Probe	-0.707719	0.612287	1.20412	0.0625	5	C6
587	Q07020	RPL18	Probe	-0.631262	0.645611	0.90309	0.125	4	C6
513	P35579	MYH9	Probe	-0.624175	0.648791	0.481509	0.329983	20	C6
637	Q9Y5B9	SUPT16H	Probe	-0.59617	0.661508	0.425969	0.375	4	C6
635	P31948	STIP1	Probe	-0.591025	0.663871	3.43772	0.000364992	32	C6
667	P54578	USP14	Probe	-0.580174	0.668883	0.30103	0.5	3	C6
647	P29401	TKT	Probe	-0.547231	0.684332	4.26788	5.39664e-05	38	C6
495	P07195	LDHB	Probe	-0.536959	0.689222	3.89792	0.000126497	34	C6
395	Q16531	DDB1	Probe	-0.535368	0.689983	0	1	6	C6
494	P00338	LDHA	Probe	-0.522182	0.696318	1.27822	0.0526961	31	C6
394	Q9UJU6	DBNL	Probe	-0.515467	0.699567	0.20412	0.625	4	C6
481	O95373	IPO7	Probe	-0.510639	0.701912	0.237978	0.578125	7	C6
372	P47756	CAPZB	Probe	-0.508584	0.702912	0.20412	0.625	4	C6
665	Q92900	UPF1	Probe	-0.497118	0.708521	0.20412	0.625	4	C6
452	Q99729	HNRNPAB	Probe	-0.460329	0.72682	0.249877	0.5625	6	C6
594	P18124	RPL7	Probe	-0.449984	0.732051	0.0244246	0.945313	8	C6
612	Q9Y265	RUVBL1	Probe	-0.449957	0.732065	0.262112	0.546875	8	C6
455	P52597	HNRNPF	Probe	-0.449843	0.732122	0.20412	0.625	4	C6
537	P13667	PDIA4	Probe	-0.448749	0.732678	0.249877	0.5625	6	C6
661	Q9NNW7	TXNRD2	Probe	-0.440428	0.736916	0.30103	0.5	2	C6
387	P62633	CNBP	Probe	-0.417668	0.748634	0.50515	0.3125	5	C6
519	P06748	NPM1	Probe	-0.393108	0.761488	3.7908	0.000161883	32	C6
391	Q14247	CTTN	Probe	-0.387124	0.764652	0.359022	0.4375	6	C6
418	P63241	EIF5A	Probe	-0.374608	0.771315	0.90309	0.125	4	C6
367	P30042	C21orf33	Probe	-0.368107	0.774798	0.90309	0.125	4	C6
359	P05023	ATP1A1	Probe	-0.363892	0.777065	0.15782	0.695312	10	C6
622	P53985	SLC16A1	Probe	-0.355699	0.781491	0.0901766	0.8125	7	C6
453	Q14103	HNRNPD	Probe	-0.35326	0.782813	1.37181	0.0424805	12	C6
344	Q99798	ACO2	Probe	-0.331735	0.79458	0.20412	0.625	5	C6
454	O14979	HNRNPDL	Probe	-0.328562	0.79633	0.20412	0.625	4	C6
669	P55072	VCP	Probe	-0.323063	0.799371	0.819585	0.151501	24	C6
517	O00567	NOP56	Probe	-0.32097	0.800531	0.20412	0.625	4	C6
589	P46779	RPL28	Probe	-0.300309	0.812078	0.50515	0.3125	5	C6
520	Q14980	NUMA1	Probe	-0.295543	0.814766	0	1	2	C6
608	P08865	RPSA	Probe	-0.293618	0.815853	0	1	6	C6
433	Q14697	GANAB	Probe	-0.290332	0.817714	1.66788	0.0214844	13	C6
601	P62249	RPS16	Probe	-0.277557	0.824987	0.90309	0.125	4	C6
496	P20700	LMNB1	Probe	-0.265171	0.8321	0.20412	0.625	4	C6
425	P49327	FASN	Probe	-0.257665	0.836441	0.285205	0.518555	12	C6
564	P60900	PSMA6	Probe	-0.241002	0.846158	0.60206	0.25	4	C6
475	O75874	IDH1	Probe	-0.216204	0.860827	0.0579919	0.875	4	C6
677	P31946	YWHAB	Probe	-0.208092	0.865681	0.20412	0.625	4	C6
386	Q00610	CLTC	Probe	-0.174323	0.886183	0.035328	0.921875	10	C6
588	Q02543	RPL18A	Probe	-0.155093	0.898075	0.0737862	0.84375	8	C6
655	Q14166	TTLL12	Probe	-0.154506	0.89844	0.20412	0.625	4	C6
552	Q06830	PRDX1	Probe	-0.154495	0.898447	0.37281	0.423828	12	C6
456	P31943	HNRNPH1	Probe	-0.146577	0.903391	0.0737862	0.84375	8	C6
619	Q15393	SF3B3	Probe	-0.140815	0.907006	0	1	7	C6
375	P0DN79	CBSL	Probe	-0.13867	0.908356	0	1	8	C6
419	O94919	ENDOD1	Probe	-0.124308	0.917444	0.124939	0.75	3	C6
450	P22626	HNRNPA2B1	Probe	-0.121463	0.919255	0.721466	0.189904	26	C6
343	P53396	ACLY	Probe	-0.113401	0.924406	0.129486	0.742187	8	C6
389	O75390	CS	Probe	-0.112645	0.924891	0.237978	0.578125	7	C6
559	Q99873	PRMT1	Probe	-0.110489	0.926274	0.425969	0.375	4	C6
620	P23246	SFPQ	Probe	-0.109351	0.927005	0.364878	0.431641	10	C6
540	P07737	PFN1	Probe	-0.100334	0.932817	0.249877	0.5625	6	C6
550	O15355	PPM1G	Probe	-0.0809204	0.945454	0	1	3	C6
549	P62937	PPIA	Probe	-0.0690842	0.953243	0.0133507	0.969727	12	C6
590	P39023	RPL3	Probe	-0.062214	0.957793	0.0857138	0.820892	16	C6
630	O75643	SNRNP200	Probe	-0.0556969	0.96213	0.040884	0.910156	9	C6
361	P25705	ATP5A1	Probe	-0.0520001	0.964598	0.0411171	0.909668	12	C6
599	P62263	RPS14	Probe	-0.0331422	0.977289	0	1	2	C6
401	P17844	DDX5	Probe	-0.0188035	0.987051	0.0579919	0.875	4	C6
660	Q16881	TXNRD1	Probe	-0.00991455	0.993151	0.11831	0.761536	15	C6
340	P61221	ABCE1	Probe	-0.00213273	0.998523	0.0579919	0.875	4	C6
403	Q08211	DHX9	Probe	0.00695073	1.00483	0.303227	0.497477	52	C6
357	P08133	ANXA6	Probe	0.019871	1.01387	0.0280287	0.9375	7	C6
443	P09211	GSTP1	Probe	0.033115	1.02322	0	1	1	C6
657	P49411	TUFM	Probe	0.0469396	1.03307	0.035328	0.921875	10	C6
505	Q14566	MCM6	Probe	0.0579107	1.04096	0.444452	0.359375	9	C6
371	Q14444	CAPRIN1	Probe	0.0677849	1.04811	0.20412	0.625	4	C6
347	P23526	AHCY	Probe	0.0691561	1.0491	0.0737862	0.84375	6	C6
570	P26599	PTBP1	Probe	0.100752	1.07233	0.129486	0.742187	8	C6
576	P46060	RANGAP1	Probe	0.121179	1.08762	0	1	9	C6
458	P14866	HNRNPL	Probe	0.124401	1.09005	0.815092	0.153076	14	C6
400	O00571	DDX3X	Probe	0.124587	1.0902	0.359022	0.4375	6	C6
600	P62244	RPS15A	Probe	0.125476	1.09087	0.20412	0.625	5	C6
642	P26639	TARS	Probe	0.134364	1.09761	0	1	5	C6
652	P60174	TPI1	Probe	0.136531	1.09926	0.354284	0.442299	18	C6
478	Q12906	ILF3	Probe	0.142672	1.10395	0.198393	0.633297	21	C6
629	Q7KZF4	SND1	Probe	0.151602	1.1108	0.0737862	0.84375	8	C6
514	P49321	NASP	Probe	0.158115	1.11583	0	1	2	C6
460	O43390	HNRNPR	Probe	0.167526	1.12313	0.162727	0.6875	6	C6
464	Q99714	HSD17B10	Probe	0.168402	1.12381	0.0901766	0.8125	5	C6
541	P00558	PGK1	Probe	0.187117	1.13849	0.329483	0.468292	18	C6
437	P63244	GNB2L1	Probe	0.200536	1.14912	1.09516	0.0803223	13	C6
497	P42704	LRPPRC	Probe	0.202222	1.15047	0.11831	0.761536	15	C6
502	P25205	MCM3	Probe	0.210947	1.15745	0.726999	0.1875	5	C6
451	P51991	HNRNPA3	Probe	0.211185	1.15764	9.64327e-17	1	6	C6
560	Q6P2Q9	PRPF8	Probe	0.212503	1.1587	0	1	6	C6
350	P49189	ALDH9A1	Probe	0.213905	1.15982	0.20412	0.625	4	C6
414	Q9Y262	EIF3L	Probe	0.217104	1.1624	0	1	2	C6
431	Q16658	FSCN1	Probe	0.217456	1.16268	0	1	2	C6
407	P29692	EEF1D	Probe	0.219313	1.16418	0.124939	0.75	3	C6
436	P22102	GART	Probe	0.22025	1.16494	9.64327e-17	1	6	C6
354	P39687	ANP32A	Probe	0.222561	1.1668	0.90309	0.125	4	C6
579	Q9P258	RCC2	Probe	0.223228	1.16734	0.193396	0.640625	8	C6
356	P08758	ANXA5	Probe	0.238367	1.17966	0.425969	0.375	4	C6
380	P40227	CCT6A	Probe	0.251578	1.19051	0.0244246	0.945312	8	C6
583	P30050	RPL12	Probe	0.255694	1.19391	1.50515	0.03125	7	C6
412	P55884	EIF3B	Probe	0.257535	1.19543	0.425969	0.375	7	C6
529	P09874	PARP1	Probe	0.27691	1.2116	1.50741	0.0310879	39	C6
553	P32119	PRDX2	Probe	0.293304	1.22544	0.90309	0.125	4	C6
409	P13639	EEF2	Probe	0.296091	1.22781	4.3336	4.63877e-05	70	C6
459	P52272	HNRNPM	Probe	0.299095	1.23037	0.87821	0.13237	17	C6
593	P46777	RPL5	Probe	0.314222	1.24334	0.719153	0.190918	13	C6
662	P22314	UBA1	Probe	0.318666	1.24718	0.134618	0.73347	21	C6
449	P09651	HNRNPA1	Probe	0.32158	1.2497	1.80959	0.0155029	16	C6
591	P62888	RPL30	Probe	0.325759	1.25332	0.80618	0.15625	6	C6
618	O75533	SF3B1	Probe	0.32726	1.25463	0.90309	0.125	5	C6
396	Q92841	DDX17	Probe	0.33645	1.26265	0.757447	0.174805	11	C6
349	P54886	ALDH18A1	Probe	0.340621	1.2663	0.425969	0.375	4	C6
507	P40926	MDH2	Probe	0.346191	1.2712	1.68167	0.020813	18	C6
457	P61978	HNRNPK	Probe	0.35944	1.28293	5.38903	4.08292e-06	26	C6
575	P43487	RANBP1	Probe	0.369471	1.29188	0.90309	0.125	4	C6
482	Q92945	KHSRP	Probe	0.373167	1.29519	1.38845	0.0408839	36	C6
466	P08238	HSP90AB1	Probe	0.373622	1.2956	1.25681	0.0553589	15	C6
471	P11142	HSPA8	Probe	0.387333	1.30797	1.60252	0.0249733	40	C6
378	P50991	CCT4	Probe	0.388117	1.30868	0.280275	0.524475	15	C6
607	P62241	RPS8	Probe	0.388923	1.30942	1.26211	0.0546875	9	C6
405	P31689	DNAJA1	Probe	0.403997	1.32317	0.527426	0.296875	7	C6
410	Q15029	EFTUD2	Probe	0.405616	1.32465	0	1	6	C6
383	P23528	CFL1	Probe	0.40779	1.32665	1.40824	0.0390625	8	C6
592	P36578	RPL4	Probe	0.426076	1.34357	0.49423	0.320457	21	C6
406	P30084	ECHS1	Probe	0.428335	1.34568	0.359022	0.4375	5	C6
467	P14625	HSP90B1	Probe	0.441297	1.35782	0.409599	0.389404	15	C6
551	P30153	PPP2R1A	Probe	0.444001	1.36037	0.249877	0.5625	6	C6
444	P40939	HADHA	Probe	0.456702	1.3724	0.90309	0.125	5	C6
370	P27824	CANX	Probe	0.469126	1.38427	1.50515	0.03125	6	C6
609	Q9P2E9	RRBP1	Probe	0.469362	1.3845	0.60206	0.25	4	C6
434	P04406	GAPDH	Probe	0.471777	1.38682	0.719963	0.190563	34	C6
528	Q99497	PARK7	Probe	0.478022	1.39283	0.20412	0.625	4	C6
468	P0DMV8	HSPA1A	Probe	0.479672	1.39443	1.57519	0.0265956	33	C6
352	Q9BT22	ALG1	Probe	0.483634	1.39826	0.359022	0.4375	6	C6
393	P14868	DARS	Probe	0.488417	1.4029	0.20412	0.625	5	C6
546	P14618	PKM	Probe	0.493876	1.40822	1.72238	0.0189503	39	C6
650	O96008	TOMM40	Probe	0.504545	1.41868	0.30103	0.5	2	C6
420	P06733	ENO1	Probe	0.510371	1.42442	3.20651	0.000621568	43	C6
586	P18621	RPL17	Probe	0.514816	1.42881	0.30103	0.5	2	C6
484	P52292	KPNA2	Probe	0.515869	1.42986	0.30103	0.5	2	C6
421	P07814	EPRS	Probe	0.517348	1.43132	1.10721	0.078125	8	C6
532	Q15366	PCBP2	Probe	0.5184	1.43237	0.20412	0.625	4	C6
659	Q8NBS9	TXNDC5	Probe	0.528423	1.44235	0.90309	0.125	4	C6
499	P43243	MATR3	Probe	0.532289	1.44622	0.722739	0.189348	20	C6
584	P50914	RPL14	Probe	0.536201	1.45015	0.359022	0.4375	6	C6
438	Q9BVP2	GNL3	Probe	0.540989	1.45497	0	1	2	C6
566	P35998	PSMC2	Probe	0.541202	1.45518	0.60206	0.25	4	C6
558	P78527	PRKDC	Probe	0.547518	1.46157	0.469033	0.3396	13	C6
369	Q86VP6	CAND1	Probe	0.556262	1.47045	0.262112	0.546875	8	C6
385	P12277	CKB	Probe	0.556701	1.4709	3.18301	0.000656128	17	C6
408	P26641	EEF1G	Probe	0.567496	1.48195	1.00551	0.0987396	18	C6
548	Q9H307	PNN	Probe	0.56758	1.48204	0	1	4	C6
368	P27797	CALR	Probe	0.568671	1.48316	1.18443	0.0653992	16	C6
423	P13804	ETFA	Probe	0.573366	1.48799	0.20412	0.625	4	C6
574	P62826	RAN	Probe	0.577716	1.49248	0.753823	0.17627	12	C6
381	Q99832	CCT7	Probe	0.579841	1.49468	2.12823	0.00744343	22	C6
616	P61619	SEC61A1	Probe	0.580685	1.49556	0.359022	0.4375	6	C6
461	Q00839	HNRNPU	Probe	0.588904	1.5041	3.66698	0.00021529	31	C6
398	Q9NR30	DDX21	Probe	0.593375	1.50877	0.80618	0.15625	6	C6
648	Q9Y490	TLN1	Probe	0.604243	1.52018	0.993267	0.101562	11	C6
624	Q00325	SLC25A3	Probe	0.605547	1.52156	1.50515	0.03125	6	C6
603	P23396	RPS3	Probe	0.610073	1.52634	0.364878	0.431641	10	C6
578	Q16576	RBBP7	Probe	0.614084	1.53059	0.30103	0.5	2	C6
345	P63261	ACTG1	Probe	0.625228	1.54245	0.90309	0.125	4	C6
493	P28838	LAP3	Probe	0.633691	1.55153	0.90309	0.125	4	C6
377	P49368	CCT3	Probe	0.639384	1.55766	0.332693	0.464844	11	C6
633	Q9Y5M8	SRPRB	Probe	0.642813	1.56137	0.90309	0.125	4	C6
373	P55212	CASP6LARGE	Probe	0.646755	1.56564	7.00211	9.95154e-08	90	C6
346	O43707	ACTN4	Probe	0.660727	1.58088	1.50515	0.03125	6	C6
536	P30101	PDIA3	Probe	0.679327	1.60139	2.70927	0.00195313	11	C6
376	P78371	CCT2	Probe	0.68118	1.60345	0.328155	0.469727	12	C6
556	P30041	PRDX6	Probe	0.701512	1.62621	2.70927	0.00195313	10	C6
479	P12268	IMPDH2	Probe	0.713403	1.63967	0.20412	0.625	4	C6
465	P07900	HSP90AA1	Probe	0.718164	1.64509	1.10003	0.0794272	22	C6
362	P38606	ATP6V1A	Probe	0.734365	1.66367	0.425969	0.375	4	C6
379	P48643	CCT5	Probe	0.735188	1.66461	2.08291	0.00826216	23	C6
474	Q92598	HSPH1	Probe	0.748895	1.68051	0.417014	0.382812	8	C6
639	P37802	TAGLN2	Probe	0.752474	1.68468	1.245	0.0568848	17	C6
416	P38919	EIF4A3	Probe	0.756132	1.68896	0.828456	0.148438	8	C6
681	P27348	YWHAQ	Probe	0.759115	1.69245	0.195387	0.637695	11	C6
485	Q14974	KPNB1	Probe	0.778721	1.71561	5.52575	2.98023e-06	24	C6
480	O00410	IPO5	Probe	0.788026	1.72671	1.3781	0.0418701	14	C6
516	Q15233	NONO	Probe	0.790552	1.72974	0	1	1	C6
472	P38646	HSPA9	Probe	0.796521	1.73691	4.79442	1.60539e-05	33	C6
473	P10809	HSPD1	Probe	0.798923	1.7398	4.73162	1.85516e-05	48	C6
547	P13797	PLS3	Probe	0.799749	1.7408	0.976876	0.105469	10	C6
682	P63104	YWHAZ	Probe	0.806923	1.74948	0.20412	0.625	10	C6
351	P04075	ALDOA	Probe	0.810718	1.75408	2.85427	0.00139872	29	C6
674	P13010	XRCC5	Probe	0.812723	1.75652	3.18301	0.000656128	17	C6
429	Q02790	FKBP4	Probe	0.816502	1.76113	0.713635	0.193359	10	C6
415	P60842	EIF4A1	Probe	0.821506	1.76725	0.933046	0.116669	16	C6
426	P22087	FBL	Probe	0.84924	1.80155	0.60206	0.25	4	C6
638	O60506	SYNCRIP	Probe	0.858447	1.81309	0.359022	0.4375	5	C6
527	P22234	PAICS	Probe	0.85849	1.81314	3.61236	0.000244141	14	C6
644	P17987	TCP1	Probe	0.861874	1.8174	2.55166	0.00280762	18	C6
534	P12004	PCNA	Probe	0.863763	1.81978	2.40824	0.00390625	9	C6
658	P10599	TXN	Probe	0.865982	1.82258	0.713635	0.193359	10	C6
615	P49591	SARS	Probe	0.869742	1.82734	0	1	2	C6
653	Q13263	TRIM28	Probe	0.883281	1.84457	1.70927	0.0195313	9	C6
605	P62701	RPS4X	Probe	0.888486	1.85123	0.90309	0.125	4	C6
645	P02786	TFRC	Probe	0.890136	1.85335	3.0103	0.000976563	11	C6
411	Q14152	EIF3A	Probe	0.893821	1.85809	0.30103	0.5	2	C6
595	P62424	RPL7A	Probe	0.896094	1.86102	0.80618	0.15625	7	C6
477	Q12905	ILF2	Probe	0.908065	1.87653	0.129486	0.742187	8	C6
417	Q04637	EIF4G1	Probe	0.911451	1.88094	3.31133	0.000488281	12	C6
442	P78417	GSTO1	Probe	0.911538	1.88105	2.31133	0.00488281	12	C6
577	P54136	RARS	Probe	0.919134	1.89098	0.795456	0.160156	10	C6
382	P50990	CCT8	Probe	0.931962	1.90787	3.23243	0.000585556	20	C6
625	P05141	SLC25A5	Probe	0.937269	1.9149	0.70927	0.195312	8	C6
643	Q13428	TCOF1	Probe	0.94435	1.92432	0.30103	0.5	2	C6
470	P11021	HSPA5	Probe	0.947484	1.92851	1.70927	0.0195313	9	C6
358	Q9BZZ5	API5	Probe	0.948364	1.92968	0.90309	0.125	4	C6
363	P46379	BAG6	Probe	0.957522	1.94197	9.64327e-17	1	6	C6
538	Q15084	PDIA6	Probe	0.960207	1.94559	0.80618	0.15625	6	C6
399	Q13838	DDX39B	Probe	0.977881	1.96957	0.90309	0.125	4	C6
602	P15880	RPS2	Probe	0.988049	1.9835	3.7373	0.000183105	15	C6
678	P62258	YWHAE	Probe	0.989532	1.98554	2.09385	0.00805664	13	C6
503	P33991	MCM4	Probe	1.00554	2.0077	0.30103	0.5	2	C6
435	P41250	GARS	Probe	1.00783	2.01088	0.90309	0.125	4	C6
521	P04181	OAT	Probe	1.01175	2.01635	0.0737862	0.84375	6	C6
568	Q13200	PSMD2	Probe	1.02667	2.03732	1.80618	0.015625	7	C6
504	P33992	MCM5	Probe	1.02772	2.03881	0.90309	0.125	4	C6
646	P04183	TK1	Probe	1.0337	2.04727	0.90309	0.125	4	C6
675	P12956	XRCC6	Probe	1.03559	2.04995	4.87447	1.33514e-05	20	C6
544	Q8IWS0	PHF6	Probe	1.06471	2.09175	0.90309	0.125	4	C6
604	P61247	RPS3A	Probe	1.08475	2.121	2.31133	0.00488281	12	C6
597	P04843	RPN1	Probe	1.11665	2.16844	0.60206	0.25	3	C6
572	Q15185	PTGES3	Probe	1.12842	2.18619	0.425969	0.375	4	C6
508	O14880	MGST3	Probe	1.14295	2.20832	0.90309	0.125	4	C6
512	Q9BQG0	MYBBP1A	Probe	1.15391	2.22517	1.40824	0.0390625	8	C6
545	O43175	PHGDH	Probe	1.1798	2.26545	5.11751	7.62939e-06	18	C6
656	P07437	TUBB	Probe	1.18442	2.27272	2.0103	0.00976563	10	C6
402	O43143	DHX15	Probe	1.18731	2.27727	0.0280287	0.9375	7	C6
390	P55060	CSE1L	Probe	1.23687	2.35687	1.98911	0.0102539	15	C6
613	Q9Y230	RUVBL2	Probe	1.2493	2.37726	1.20412	0.0625	5	C6
632	Q96SB4	SRPK1	Probe	1.26175	2.39786	0.90309	0.125	4	C6
582	P62913	RPL11	Probe	1.26758	2.40757	2.10721	0.0078125	8	C6
641	Q13148	TARDBP	Probe	1.29419	2.45239	0.660052	0.21875	6	C6
510	Q9Y6C9	MTCH2	Probe	1.31973	2.49619	0.30103	0.5	2	C6
614	Q9UBE0	SAE1	Probe	1.33803	2.52807	1.20412	0.0625	5	C6
627	P08195	SLC3A2	Probe	1.37859	2.60014	0	1	3	C6
525	Q9UQ80	PA2G4	Probe	1.38861	2.61827	1.93112	0.0117187	9	C6
539	O00541	PES1	Probe	1.47029	2.77078	0	1	1	C6
569	Q9UL46	PSME2	Probe	1.48701	2.80307	1.20412	0.0625	5	C6
518	Q9Y2X3	NOP58	Probe	1.50374	2.83577	0.425969	0.375	4	C6
360	P16615	ATP2A2	Probe	1.51648	2.86092	3.0103	0.000976563	11	C6
392	O43169	CYB5B	Probe	1.53967	2.90729	3.0103	0.000976563	11	C6
531	Q15365	PCBP1	Probe	1.57099	2.97108	0.30103	0.5	2	C6
413	Q13347	EIF3I	Probe	1.57645	2.98235	0.90309	0.125	4	C6
606	P46782	RPS5	Probe	1.61054	3.05365	3.0103	0.000976563	12	C6
626	Q96K37	SLC35E1	Probe	1.71003	3.27167	0.30103	0.5	2	C6
567	Q99460	PSMD1	Probe	1.73016	3.31765	0.359022	0.4375	5	C6
673	O14980	XPO1	Probe	1.75299	3.37057	0.90309	0.125	4	C6
664	P09936	UCHL1	Probe	1.78832	3.45413	2.70927	0.00195313	11	C6
535	Q8WUM4	PDCD6IP	Probe	1.90017	3.73257	0.30103	0.5	2	C6
542	P36871	PGM1	Probe	1.9053	3.74586	0	1	2	C6
397	Q9NUU7	DDX19A	Probe	1.90833	3.75373	0.90309	0.125	4	C6
636	P46977	STT3A	Probe	1.94762	3.85737	4.51545	3.05176e-05	16	C6
651	P11388	TOP2A	Probe	1.97415	3.92897	1.80618	0.015625	8	C6
524	P07237	P4HB	Probe	2.00857	4.02383	7.64703	2.25411e-08	51	C6
522	Q9NX40	OCIAD1	Probe	2.03321	4.09314	1.10721	0.078125	7	C6
355	Q92688	ANP32B	Probe	2.0761	4.21667	3.0103	0.000976563	11	C6
649	Q9H3N1	TMX1	Probe	2.10261	4.29486	0.90309	0.125	4	C6
498	Q96AG4	LRRC59	Probe	2.10819	4.31151	0.30103	0.5	2	C6
671	P45880	VDAC2	Probe	2.23383	4.70381	1.80618	0.015625	7	C6
448	P30519	HMOX2	Probe	2.25454	4.77183	3.43932	0.000363648	26	C6
384	Q07065	CKAP4	Probe	2.31344	4.97065	3.17472	0.000668768	29	C6
598	P62280	RPS11	Probe	2.3386	5.0581	0.80618	0.15625	6	C6
366	Q8TCD1	C18orf32	Probe	2.43365	5.40258	1.80618	0.015625	7	C6
610	O95197	RTN3	Probe	2.49296	5.62932	2.10721	0.0078125	8	C6
440	P06744	GPI	Probe	2.52661	5.76215	1.13669	0.072998	15	C6
611	Q9NQC3	RTN4	Probe	2.68619	6.43609	0.90309	0.125	4	C6
523	Q9NTK5	OLA1	Probe	2.70658	6.52772	0.90309	0.125	4	C6
623	Q02978	SLC25A11	Probe	2.86888	7.30497	0.90309	0.125	4	C6
571	Q9H7Z7	PTGES2	Probe	3.03351	8.18801	14.4494	3.55271e-15	49	C6
374	P55212	CASP6SMALL	Probe	3.23808	9.43539	13.9525	1.1155e-14	82	C6
676	P54577	YARS	Probe	3.42749	10.7591	0.30103	0.5	2	C6
580	Q00765	REEP5	Probe	3.6995	12.9915	3.7373	0.000183105	15	C6
628	Q9UQE7	SMC3	Probe	3.86684	14.5893	0.60206	0.25	3	C6
683	Q96F45	ZNF503	Probe	5.89448	59.486	0	1	2	C6

## Sheet: probe_sig
Prot.Num	Protein.Accession	Protein.Gene	Expt	enrich.exp.med.log2	enrich.exp.med.lin	enrich.exp.p.log10	enrich.exp.p.lin	enrich.exp.count.peps	analysis
1	P62805	HIST1H4A	Probe	-2.53304	0.172774	6.92369	1.19209e-07	24	C6
2	P28074	PSMB5	Probe	-2.32274	0.199888	1.50515	0.03125	6	C6
3	Q9UEG4	ZNF629	Probe	-2.2193	0.214746	1.50515	0.03125	6	C6
4	P05165	PCCA	Probe	-2.19401	0.218543	9.0309	9.31323e-10	32	C6
5	P11498	PC	Probe	-2.14645	0.225868	10.6104	2.45243e-11	59	C6
6	Q13085	ACACA	Probe	-2.12276	0.229608	4.21442	6.10352e-05	15	C6
7	Q96RQ3	MCCC1	Probe	-2.02849	0.245111	6.92369	1.19209e-07	24	C6
8	Q13162	PRDX4	Probe	-1.84647	0.278072	1.50515	0.03125	6	C6
9	Q15942	ZYX	Probe	-1.69554	0.308739	1.63009	0.0234375	8	C6
10	Q8NC51	SERBP1	Probe	-1.6881	0.310335	1.50515	0.03125	6	C6
11	P09622	DLD	Probe	-1.38964	0.38166	3.61236	0.000244141	14	C6
12	P00390	GSR	Probe	-1.32259	0.399818	1.50515	0.03125	6	C6
13	P30048	PRDX3	Probe	-1.05761	0.480426	2.10721	0.0078125	8	C6
14	P26583	HMGB2	Probe	-1.02433	0.491637	2.10721	0.0078125	8	C6
15	P08670	VIM	Probe	-1.00642	0.497779	2.40824	0.00390625	9	C6
16	P61313	RPL15	Probe	-0.95761	0.514909	2.10721	0.0078125	8	C6
17	Q13642	FHL1	Probe	-0.95004	0.517618	3.61236	0.000244141	14	C6
18	P21333	FLNA	Probe	-0.910692	0.53193	1.52907	0.0295753	20	C6
19	P00505	GOT2	Probe	-0.886085	0.541081	1.50515	0.03125	7	C6
20	P31948	STIP1	Probe	-0.591025	0.663871	3.43772	0.000364992	32	C6
21	P29401	TKT	Probe	-0.547231	0.684332	4.26788	5.39664e-05	38	C6
22	P07195	LDHB	Probe	-0.536959	0.689222	3.89792	0.000126497	34	C6
23	P06748	NPM1	Probe	-0.393108	0.761488	3.7908	0.000161883	32	C6
24	Q14103	HNRNPD	Probe	-0.35326	0.782813	1.37181	0.0424805	12	C6
25	Q14697	GANAB	Probe	-0.290332	0.817714	1.66788	0.0214844	13	C6
26	P30050	RPL12	Probe	0.255694	1.19391	1.50515	0.03125	7	C6
27	P09874	PARP1	Probe	0.27691	1.2116	1.50741	0.0310879	39	C6
28	P13639	EEF2	Probe	0.296091	1.22781	4.3336	4.63877e-05	70	C6
29	P09651	HNRNPA1	Probe	0.32158	1.2497	1.80959	0.0155029	16	C6
30	P40926	MDH2	Probe	0.346191	1.2712	1.68167	0.020813	18	C6
31	P61978	HNRNPK	Probe	0.35944	1.28293	5.38903	4.08292e-06	26	C6
32	Q92945	KHSRP	Probe	0.373167	1.29519	1.38845	0.0408839	36	C6
33	P11142	HSPA8	Probe	0.387333	1.30797	1.60252	0.0249733	40	C6
34	P23528	CFL1	Probe	0.40779	1.32665	1.40824	0.0390625	8	C6
35	P27824	CANX	Probe	0.469126	1.38427	1.50515	0.03125	6	C6
36	P0DMV8	HSPA1A	Probe	0.479672	1.39443	1.57519	0.0265956	33	C6
37	P14618	PKM	Probe	0.493876	1.40822	1.72238	0.0189503	39	C6
38	P06733	ENO1	Probe	0.510371	1.42442	3.20651	0.000621568	43	C6
39	P12277	CKB	Probe	0.556701	1.4709	3.18301	0.000656128	17	C6
40	Q99832	CCT7	Probe	0.579841	1.49468	2.12823	0.00744343	22	C6
41	Q00839	HNRNPU	Probe	0.588904	1.5041	3.66698	0.00021529	31	C6
42	Q00325	SLC25A3	Probe	0.605547	1.52156	1.50515	0.03125	6	C6
43	P55212	CASP6LARGE	Probe	0.646755	1.56564	7.00211	9.95154e-08	90	C6
44	O43707	ACTN4	Probe	0.660727	1.58088	1.50515	0.03125	6	C6
45	P30101	PDIA3	Probe	0.679327	1.60139	2.70927	0.00195313	11	C6
46	P30041	PRDX6	Probe	0.701512	1.62621	2.70927	0.00195313	10	C6
47	P48643	CCT5	Probe	0.735188	1.66461	2.08291	0.00826216	23	C6
48	Q14974	KPNB1	Probe	0.778721	1.71561	5.52575	2.98023e-06	24	C6
49	O00410	IPO5	Probe	0.788026	1.72671	1.3781	0.0418701	14	C6
50	P38646	HSPA9	Probe	0.796521	1.73691	4.79442	1.60539e-05	33	C6
51	P10809	HSPD1	Probe	0.798923	1.7398	4.73162	1.85516e-05	48	C6
52	P04075	ALDOA	Probe	0.810718	1.75408	2.85427	0.00139872	29	C6
53	P13010	XRCC5	Probe	0.812723	1.75652	3.18301	0.000656128	17	C6
54	P22234	PAICS	Probe	0.85849	1.81314	3.61236	0.000244141	14	C6
55	P17987	TCP1	Probe	0.861874	1.8174	2.55166	0.00280762	18	C6
56	P12004	PCNA	Probe	0.863763	1.81978	2.40824	0.00390625	9	C6
57	Q13263	TRIM28	Probe	0.883281	1.84457	1.70927	0.0195313	9	C6
58	P02786	TFRC	Probe	0.890136	1.85335	3.0103	0.000976563	11	C6
59	Q04637	EIF4G1	Probe	0.911451	1.88094	3.31133	0.000488281	12	C6
60	P78417	GSTO1	Probe	0.911538	1.88105	2.31133	0.00488281	12	C6
61	P50990	CCT8	Probe	0.931962	1.90787	3.23243	0.000585556	20	C6
62	P11021	HSPA5	Probe	0.947484	1.92851	1.70927	0.0195313	9	C6
63	P15880	RPS2	Probe	0.988049	1.9835	3.7373	0.000183105	15	C6
64	P62258	YWHAE	Probe	0.989532	1.98554	2.09385	0.00805664	13	C6
65	Q13200	PSMD2	Probe	1.02667	2.03732	1.80618	0.015625	7	C6
66	P12956	XRCC6	Probe	1.03559	2.04995	4.87447	1.33514e-05	20	C6
67	P61247	RPS3A	Probe	1.08475	2.121	2.31133	0.00488281	12	C6
68	Q9BQG0	MYBBP1A	Probe	1.15391	2.22517	1.40824	0.0390625	8	C6
69	O43175	PHGDH	Probe	1.1798	2.26545	5.11751	7.62939e-06	18	C6
70	P07437	TUBB	Probe	1.18442	2.27272	2.0103	0.00976563	10	C6
71	P55060	CSE1L	Probe	1.23687	2.35687	1.98911	0.0102539	15	C6
72	P62913	RPL11	Probe	1.26758	2.40757	2.10721	0.0078125	8	C6
73	Q9UQ80	PA2G4	Probe	1.38861	2.61827	1.93112	0.0117187	9	C6
74	P16615	ATP2A2	Probe	1.51648	2.86092	3.0103	0.000976563	11	C6
75	O43169	CYB5B	Probe	1.53967	2.90729	3.0103	0.000976563	11	C6
76	P46782	RPS5	Probe	1.61054	3.05365	3.0103	0.000976563	12	C6
77	P09936	UCHL1	Probe	1.78832	3.45413	2.70927	0.00195313	11	C6
78	P46977	STT3A	Probe	1.94762	3.85737	4.51545	3.05176e-05	16	C6
79	P11388	TOP2A	Probe	1.97415	3.92897	1.80618	0.015625	8	C6
80	P07237	P4HB	Probe	2.00857	4.02383	7.64703	2.25411e-08	51	C6
81	Q92688	ANP32B	Probe	2.0761	4.21667	3.0103	0.000976563	11	C6
82	P45880	VDAC2	Probe	2.23383	4.70381	1.80618	0.015625	7	C6
83	P30519	HMOX2	Probe	2.25454	4.77183	3.43932	0.000363648	26	C6
84	Q07065	CKAP4	Probe	2.31344	4.97065	3.17472	0.000668768	29	C6
85	Q8TCD1	C18orf32	Probe	2.43365	5.40258	1.80618	0.015625	7	C6
86	O95197	RTN3	Probe	2.49296	5.62932	2.10721	0.0078125	8	C6
87	Q9H7Z7	PTGES2	Probe	3.03351	8.18801	14.4494	3.55271e-15	49	C6
88	P55212	CASP6SMALL	Probe	3.23808	9.43539	13.9525	1.1155e-14	82	C6
89	Q00765	REEP5	Probe	3.6995	12.9915	3.7373	0.000183105	15	C6

## Sheet: Competition
Prot.Num	Protein.Accession	Protein.Gene	Exp	enrich.exp.med.log2	enrich.exp.med.lin	enrich.exp.p.log10	enrich.exp.p.lin	enrich.exp.count.peps	analysis
10	P02768	ALB	Comp	-6.25373	0.0131051	3.61236	0.000244141	13	C6	6.25373
148	P04264	KRT1	Comp	-5.8775	0.0170096	9.61711	2.41485e-10	57	C6	5.8775
123	Q86YZ3	HRNR	Comp	-5.45321	0.0228254	0	1	1	C6
152	P35908	KRT2	Comp	-5.01671	0.0308902	6.16079	6.90576e-07	32	C6	5.01671
154	P35527	KRT9	Comp	-4.98337	0.0316123	9.18553	6.52335e-10	44	C6	4.98337
151	P08779	KRT16	Comp	-4.67075	0.0392614	0.30103	0.5	2	C6
149	P13645	KRT10	Comp	-4.55082	0.0426644	4.19951	6.31667e-05	34	C6	4.55082
231	Q9H7Z7	PTGES2	Comp	-4.33372	0.049593	9.83708	1.45519e-10	37	C6	4.33372
153	P13647	KRT5	Comp	-4.22343	0.053533	2.40824	0.00390625	10	C6	4.22343
150	P02533	KRT14	Comp	-3.65754	0.0792447	0.30103	0.5	2	C6
64	Q9BUN8	DERL1	Comp	-3.47921	0.089671	2.70927	0.00195313	10	C6	3.47921
36	P55212	CASP6SMALL	Comp	-3.32097	0.100067	12.8214	1.50861e-13	76	C6	3.32097
107	P30519	HMOX2	Comp	-3.29383	0.101967	6.32163	4.76837e-07	23	C6	3.29383
143	P14923	JUP	Comp	-3.13159	0.114103	0	1	1	C6
55	O43169	CYB5B	Comp	-2.93729	0.130553	3.0103	0.000976563	11	C6	2.93729
277	O95197	RTN3	Comp	-2.21359	0.215598	2.23215	0.00585937	10	C6	2.21359
177	Q9Y3T9	NOC2L	Comp	-2.07034	0.238104	0	1	2	C6
13	Q96F25	ALG14	Comp	-1.94835	0.259113	0.90309	0.125	4	C6
181	P55786	NPEPPS	Comp	-1.70532	0.306653	0.60206	0.25	4	C6
315	Q9BUF5	TUBB6	Comp	-1.57589	0.335436	0	1	2	C6
239	Q00765	REEP5	Comp	-1.53684	0.344639	2.70927	0.00195313	10	C6	1.53684
34	P55212	CASP6LARGE	Comp	-1.48969	0.356089	3.62048	0.000239619	75	C6	1.48969
210	O60831	PRAF2	Comp	-1.40854	0.376694	0.90309	0.125	4	C6
45	Q07065	CKAP4	Comp	-1.37185	0.386395	1.50515	0.03125	6	C6	1.37185
327	P45880	VDAC2	Comp	-1.12333	0.459032	3.31133	0.000488281	12	C6	1.12333
96	P41250	GARS	Comp	-1.10261	0.465673	0	1	2	C6
278	Q9NQC3	RTN4	Comp	-1.03699	0.487343	0.90309	0.125	4	C6
247	P50914	RPL14	Comp	-0.667028	0.629803	0.50515	0.3125	6	C6
171	P14174	MIF	Comp	-0.660112	0.632829	0.90309	0.125	4	C6
221	P25788	PSMA3	Comp	-0.621959	0.649788	0.60206	0.25	4	C6
229	Q15008	PSMD6	Comp	-0.612994	0.653838	0	1	2	C6
91	Q13642	FHL1	Comp	-0.57524	0.671175	2.70927	0.00195313	10	C6	0.57524
105	P09429	HMGB1	Comp	-0.575066	0.671256	0.20412	0.625	4	C6
319	Q16881	TXNRD1	Comp	-0.530253	0.692434	2.40824	0.00390625	10	C6	0.530253
33	P47756	CAPZB	Comp	-0.515125	0.699732	0.90309	0.125	4	C6
185	P07237	P4HB	Comp	-0.50589	0.704226	9.34143	4.5559e-10	52	C6	0.50589
305	P29401	TKT	Comp	-0.480925	0.716518	2.03688	0.00918579	16	C6	0.480925
23	P16615	ATP2A2	Comp	-0.463048	0.725452	0.70927	0.195312	8	C6
237	P18754	RCC1	Comp	-0.440688	0.736783	0.20412	0.625	4	C6
212	P32119	PRDX2	Comp	-0.402172	0.756718	0.20412	0.625	4	C6
157	P20700	LMNB1	Comp	-0.385542	0.765491	0.90309	0.125	4	C6
176	P15531	NME1	Comp	-0.374646	0.771294	0	1	2	C6
67	P09622	DLD	Comp	-0.366282	0.775779	1.61236	0.0244141	11	C6	0.366282
14	P39687	ANP32A	Comp	-0.308964	0.807221	0.30103	0.5	2	C6
226	P62333	PSMC6	Comp	-0.308812	0.807306	0.425969	0.375	4	C6
214	Q13162	PRDX4	Comp	-0.241985	0.845581	0.359022	0.4375	6	C6
77	O15372	EIF3H	Comp	-0.227414	0.854165	0.0579919	0.875	4	C6
63	O43583	DENR	Comp	-0.214276	0.861978	0	1	3	C6
236	Q16576	RBBP7	Comp	-0.172948	0.887028	0.0737862	0.84375	6	C6
320	Q01081	U2AF1	Comp	-0.170717	0.888401	0	1	2	C6
213	P30048	PRDX3	Comp	-0.170104	0.888779	0.0244246	0.945313	8	C6
136	O75874	IDH1	Comp	-0.166333	0.891105	0.50515	0.3125	6	C6
276	P08865	RPSA	Comp	-0.161888	0.893855	0	1	2	C6
104	P62805	HIST1H4A	Comp	-0.137391	0.909162	1.86077	0.0137793	24	C6	0.137391
191	P11498	PC	Comp	-0.122791	0.918409	0.671757	0.212933	30	C6
281	Q9Y512	SAMM50	Comp	-0.115393	0.923131	0.0579919	0.875	4	C6
49	P62633	CNBP	Comp	-0.107177	0.928403	0	1	4	C6
145	Q92945	KHSRP	Comp	-0.105323	0.929597	1.06297	0.086502	31	C6	0.105323
106	P26583	HMGB2	Comp	-0.101968	0.931761	0.20412	0.625	4	C6
8	P30566	ADSL	Comp	-0.0836954	0.943637	0.0579919	0.875	4	C6
2	Q8NE71	ABCF1	Comp	-0.0757436	0.948853	0	1	4	C6
325	P55072	VCP	Comp	-0.0655722	0.955566	0.62724	0.235917	28	C6
299	P46977	STT3A	Comp	-0.0563961	0.961663	0.633723	0.232422	10	C6
162	Q96RQ3	MCCC1	Comp	-0.0456095	0.96888	0.425969	0.375	10	C6
156	P07195	LDHB	Comp	-0.0430927	0.970572	0.096829	0.800149	34	C6
184	Q9NX40	OCIAD1	Comp	-0.0328454	0.97749	0.359022	0.4375	5	C6
298	P31948	STIP1	Comp	-0.0261828	0.982015	0.0679198	0.855225	14	C6
312	Q13263	TRIM28	Comp	-0.00610957	0.995774	0	1	5	C6
27	O75531	BANF1	Comp	0.0328225	1.02301	0.0579919	0.875	4	C6
86	P84090	ERH	Comp	0.0369021	1.02591	0.20412	0.625	4	C6
15	Q92688	ANP32B	Comp	0.0500182	1.03528	0.0737862	0.84375	8	C6
26	P46379	BAG6	Comp	0.0563983	1.03987	0.162727	0.6875	6	C6
228	Q13200	PSMD2	Comp	0.0823703	1.05876	0.20412	0.625	4	C6
93	P21333	FLNA	Comp	0.100669	1.07227	0.22222	0.599487	15	C6
252	P46776	RPL27A	Comp	0.110964	1.07995	0.0901766	0.8125	5	C6
54	Q14247	CTTN	Comp	0.115922	1.08367	0	1	2	C6
155	P00338	LDHA	Comp	0.120124	1.08683	1.92663	0.0118405	34	C6	-0.120124
269	P60866	RPS20	Comp	0.124727	1.0903	0.20412	0.625	4	C6
193	P05165	PCCA	Comp	0.130606	1.09475	0.39389	0.403748	16	C6
173	P11586	MTHFD1	Comp	0.132035	1.09584	0	1	2	C6
282	P31040	SDHA	Comp	0.132386	1.09611	0.20412	0.625	4	C6
175	P35579	MYH9	Comp	0.135357	1.09836	0.469345	0.339355	12	C6
304	P02786	TFRC	Comp	0.150314	1.10981	0.660052	0.21875	6	C6
32	P27824	CANX	Comp	0.151963	1.11108	0.961082	0.109375	8	C6
172	Q9Y6C9	MTCH2	Comp	0.17152	1.12624	0.30103	0.5	2	C6
5	P53396	ACLY	Comp	0.175662	1.12948	0.425121	0.375732	13	C6
250	Q02543	RPL18A	Comp	0.178038	1.13134	0.60206	0.25	4	C6
161	P43243	MATR3	Comp	0.192145	1.14246	0.831323	0.147461	11	C6
316	P49411	TUFM	Comp	0.204961	1.15266	0.993267	0.101562	11	C6
111	P51991	HNRNPA3	Comp	0.222175	1.16649	1.50515	0.03125	7	C6	-0.222175
265	P62263	RPS14	Comp	0.239779	1.18081	1.93112	0.0117187	9	C6	-0.239779
83	P63241	EIF5A	Comp	0.241028	1.18183	1.50515	0.03125	6	C6	-0.241028
101	P78417	GSTO1	Comp	0.241259	1.18202	0.713635	0.193359	10	C6
313	Q9UI30	TRMT112	Comp	0.241455	1.18218	0	1	1	C6
24	P25705	ATP5A1	Comp	0.257931	1.19576	0.993267	0.101562	11	C6
168	P33993	MCM7	Comp	0.276091	1.21091	1.43052	0.0371094	10	C6	-0.276091
135	Q9NSE4	IARS2	Comp	0.277861	1.2124	0.425969	0.375	4	C6
285	P23246	SFPQ	Comp	0.283558	1.21719	1.86417	0.0136719	10	C6	-0.283558
114	O14979	HNRNPDL	Comp	0.285934	1.2192	0	1	2	C6
37	P78371	CCT2	Comp	0.300223	1.23133	0.762941	0.172607	14	C6
113	Q14103	HNRNPD	Comp	0.300686	1.23173	1.10721	0.078125	8	C6	-0.300686
317	P10599	TXN	Comp	0.300944	1.23195	1.70927	0.0195313	9	C6	-0.300944
306	Q9Y490	TLN1	Comp	0.301772	1.23266	0.828456	0.148438	8	C6
16	P08133	ANXA6	Comp	0.303827	1.23441	0	1	2	C6
295	O75643	SNRNP200	Comp	0.31006	1.23976	1.63009	0.0234375	8	C6	-0.31006
209	P30153	PPP2R1A	Comp	0.315215	1.2442	0.23728	0.579056	17	C6
51	O75390	CS	Comp	0.324117	1.2519	1.80618	0.015625	7	C6	-0.324117
328	Q9Y277	VDAC3	Comp	0.324322	1.25208	0.527426	0.296875	7	C6
71	P29692	EEF1D	Comp	0.325651	1.25323	0.90309	0.125	5	C6
311	Q12931	TRAP1	Comp	0.326242	1.25374	0.30103	0.5	2	C6
256	P62910	RPL32	Comp	0.329176	1.2563	0.90309	0.125	4	C6
196	P30101	PDIA3	Comp	0.330549	1.25749	1.26211	0.0546875	8	C6	-0.330549
208	Q08752	PPID	Comp	0.334573	1.261	0.60206	0.25	4	C6
182	P06748	NPM1	Comp	0.334971	1.26135	2.2533	0.0055809	20	C6	-0.334971
75	Q14152	EIF3A	Comp	0.342619	1.26806	1.20412	0.0625	6	C6	-0.342619
28	O43684	BUB3	Comp	0.344898	1.27006	0.90309	0.125	4	C6
286	Q9H9B4	SFXN1	Comp	0.360222	1.28362	0	1	8	C6
264	P25398	RPS12	Comp	0.362164	1.28535	0.30103	0.5	2	C6
218	Q99873	PRMT1	Comp	0.362164	1.28535	1.20412	0.0625	6	C6	-0.362164
324	P26640	VARS	Comp	0.365336	1.28818	0	1	2	C6
129	P34932	HSPA4	Comp	0.367868	1.29044	2.69426	0.00202179	19	C6	-0.367868
137	Q9NZI8	IGF2BP1	Comp	0.372078	1.29422	0.660052	0.21875	6	C6
3	Q13085	ACACA	Comp	0.373343	1.29535	0	1	7	C6
88	P49327	FASN	Comp	0.374216	1.29614	4.26492	5.43348e-05	32	C6	-0.374216
248	P61313	RPL15	Comp	0.374534	1.29642	1.50515	0.03125	6	C6	-0.374534
216	P14314	PRKCSH	Comp	0.377797	1.29936	0.30103	0.5	2	C6
220	P25786	PSMA1	Comp	0.383219	1.30425	0.889726	0.128906	9	C6
115	P52597	HNRNPF	Comp	0.389211	1.30968	1.50515	0.03125	6	C6	-0.389211
122	P00492	HPRT1	Comp	0.390904	1.31121	1.0103	0.0976563	9	C6	-0.390904
53	P55060	CSE1L	Comp	0.391994	1.31221	2.27992	0.00524902	14	C6	-0.391994
134	Q92598	HSPH1	Comp	0.392171	1.31237	0.336358	0.460938	8	C6
211	Q06830	PRDX1	Comp	0.394502	1.31449	1.97889	0.010498	13	C6	-0.394502
301	P37802	TAGLN2	Comp	0.397522	1.31724	0.798446	0.159058	16	C6
224	P28074	PSMB5	Comp	0.39827	1.31793	1.20412	0.0625	5	C6	-0.39827
308	Q9H3N1	TMX1	Comp	0.400726	1.32017	0.90309	0.125	4	C6
146	P52292	KPNA2	Comp	0.403296	1.32253	1.77985	0.0166016	14	C6	-0.403296
109	P09651	HNRNPA1	Comp	0.404174	1.32333	3.21442	0.000610352	15	C6	-0.404174
159	Q96AG4	LRRC59	Comp	0.404789	1.3239	1.20412	0.0625	5	C6	-0.404789
112	Q99729	HNRNPAB	Comp	0.408182	1.32701	0.50515	0.3125	5	C6
94	Q14697	GANAB	Comp	0.415892	1.33412	1.80618	0.015625	7	C6	-0.415892
329	P08670	VIM	Comp	0.416455	1.33464	3.21442	0.000610352	14	C6	-0.416455
170	O14880	MGST3	Comp	0.417802	1.33589	0.90309	0.125	4	C6
164	P49736	MCM2	Comp	0.419749	1.33769	0.80618	0.15625	6	C6
310	P60174	TPI1	Comp	0.426113	1.34361	2.67976	0.00209045	17	C6	-0.426113
48	Q00610	CLTC	Comp	0.42667	1.34413	5.11751	7.62939e-06	18	C6	-0.42667
30	P27797	CALR	Comp	0.428643	1.34597	3.48404	0.000328064	18	C6	-0.428643
198	Q15084	PDIA6	Comp	0.429306	1.34659	1.70927	0.0195313	9	C6	-0.429306
189	Q99497	PARK7	Comp	0.438637	1.35532	0.60206	0.25	4	C6
117	P61978	HNRNPK	Comp	0.439493	1.35613	3.01113	0.000974692	29	C6	-0.439493
259	P18124	RPL7	Comp	0.439693	1.35632	1.80618	0.015625	8	C6	-0.439693
199	O00541	PES1	Comp	0.441215	1.35775	0.30103	0.5	2	C6
288	Q02978	SLC25A11	Comp	0.442069	1.35855	0.961082	0.109375	8	C6
58	Q92841	DDX17	Comp	0.443517	1.35992	1.40301	0.0395355	17	C6	-0.443517
200	P07737	PFN1	Comp	0.443562	1.35996	1.20412	0.0625	6	C6	-0.443562
219	Q9UMS4	PRPF19	Comp	0.450418	1.36644	0.20412	0.625	4	C6
139	Q12906	ILF3	Comp	0.454655	1.37045	1.85792	0.0138702	18	C6	-0.454655
99	P00505	GOT2	Comp	0.456732	1.37243	0.60206	0.25	4	C6
110	P22626	HNRNPA2B1	Comp	0.457256	1.37293	4.00566	9.87053e-05	22	C6	-0.457256
323	P31930	UQCRC1	Comp	0.458754	1.37435	1.80618	0.015625	7	C6	-0.458754
283	O75533	SF3B1	Comp	0.462657	1.37808	1.61236	0.0244141	11	C6	-0.462657
246	P26373	RPL13	Comp	0.463821	1.37919	0.90309	0.125	4	C6
62	P17844	DDX5	Comp	0.464319	1.37967	1.40824	0.0390625	8	C6	-0.464319
207	P62937	PPIA	Comp	0.465397	1.3807	3.75578	0.000175476	24	C6	-0.465397
160	Q15691	MAPRE1	Comp	0.467543	1.38275	0.30103	0.5	2	C6
202	P00558	PGK1	Comp	0.467598	1.38281	2.80154	0.00157928	18	C6	-0.467598
267	P62249	RPS16	Comp	0.473208	1.38819	0.90309	0.125	4	C6
241	P13489	RNH1	Comp	0.47483	1.38975	0	1	2	C6
41	P40227	CCT6A	Comp	0.481841	1.39652	0.60206	0.25	4	C6
297	Q9Y5M8	SRPRB	Comp	0.48438	1.39898	1.50515	0.03125	6	C6	-0.48438
124	Q99714	HSD17B10	Comp	0.484884	1.39947	0.60206	0.25	4	C6
270	P23396	RPS3	Comp	0.485867	1.40043	2.76726	0.00170898	14	C6	-0.485867
66	Q08211	DHX9	Comp	0.486091	1.40064	8.1869	6.50274e-09	54	C6	-0.486091
292	P08195	SLC3A2	Comp	0.491913	1.40631	0.90309	0.125	4	C6
95	P04406	GAPDH	Comp	0.493176	1.40754	2.66875	0.00214413	37	C6	-0.493176
217	P78527	PRKDC	Comp	0.495263	1.40958	2.97138	0.00106812	17	C6	-0.495263
73	P13639	EEF2	Comp	0.499326	1.41355	11.1676	6.79788e-12	85	C6	-0.499326
52	O75534	CSDE1	Comp	0.50513	1.41925	0.90309	0.125	4	C6
244	P62913	RPL11	Comp	0.508517	1.42259	2.10721	0.0078125	8	C6	-0.508517
125	P07900	HSP90AA1	Comp	0.509567	1.42362	2.44965	0.00355098	26	C6	-0.509567
118	P14866	HNRNPL	Comp	0.510507	1.42455	4.64039	2.28882e-05	18	C6	-0.510507
318	Q8NBS9	TXNDC5	Comp	0.511495	1.42553	0.90309	0.125	4	C6
187	P11940	PABPC1	Comp	0.512136	1.42616	0.90309	0.125	4	C6
321	P22314	UBA1	Comp	0.513039	1.42705	3.56303	0.000273511	28	C6	-0.513039
57	Q16531	DDB1	Comp	0.513145	1.42716	1.50515	0.03125	6	C6	-0.513145
92	Q02790	FKBP4	Comp	0.51349	1.4275	0.828456	0.148438	8	C6
1	P61221	ABCE1	Comp	0.51954	1.4335	0.90309	0.125	4	C6
230	P26599	PTBP1	Comp	0.520879	1.43483	0.713635	0.193359	10	C6
289	Q00325	SLC25A3	Comp	0.52577	1.4397	0.60206	0.25	4	C6
183	P04181	OAT	Comp	0.528577	1.44251	1.80618	0.015625	8	C6	-0.528577
40	P48643	CCT5	Comp	0.530195	1.44412	2.67976	0.00209045	17	C6	-0.530195
39	P50991	CCT4	Comp	0.533165	1.4471	1.63986	0.0229163	22	C6	-0.533165
4	P24752	ACAT1	Comp	0.534708	1.44865	0.80618	0.15625	6	C6
6	Q99798	ACO2	Comp	0.536457	1.45041	1.20412	0.0625	6	C6	-0.536457
322	P09936	UCHL1	Comp	0.54579	1.45982	3.31133	0.000488281	12	C6	-0.54579
293	Q01650	SLC7A5	Comp	0.546741	1.46078	0.30103	0.5	2	C6
22	P05023	ATP1A1	Comp	0.547544	1.4616	0.129486	0.742187	8	C6
245	P30050	RPL12	Comp	0.549009	1.46308	1.80618	0.015625	7	C6	-0.549009
279	Q9Y265	RUVBL1	Comp	0.549971	1.46406	0.437428	0.365234	11	C6
266	P62244	RPS15A	Comp	0.550963	1.46506	1.20412	0.0625	5	C6	-0.550963
44	P23528	CFL1	Comp	0.561443	1.47575	2.06829	0.00854492	14	C6	-0.561443
165	P33991	MCM4	Comp	0.565358	1.47975	0.30103	0.5	2	C6
296	Q9UHB9	SRP68	Comp	0.565491	1.47989	0.90309	0.125	4	C6
142	O95373	IPO7	Comp	0.566215	1.48063	1.49179	0.0322266	11	C6	-0.566215
192	Q15366	PCBP2	Comp	0.567641	1.4821	0.30103	0.5	2	C6
38	P49368	CCT3	Comp	0.569692	1.48421	1.59221	0.0255737	15	C6	-0.569692
326	P21796	VDAC1	Comp	0.570038	1.48456	0.660052	0.21875	6	C6
97	P22102	GART	Comp	0.570455	1.48499	0.90309	0.125	4	C6
120	O43390	HNRNPR	Comp	0.570672	1.48522	1.80618	0.015625	7	C6	-0.570672
128	P0DMV8	HSPA1A	Comp	0.573419	1.48805	5.41181	3.8743e-06	33	C6	-0.573419
163	Q9HCC0	MCCC2	Comp	0.576153	1.49087	0.60206	0.25	4	C6
204	P14618	PKM	Comp	0.576304	1.49102	3.17432	0.000669387	41	C6	-0.576304
238	Q9P258	RCC2	Comp	0.576915	1.49166	0.50515	0.3125	5	C6
272	P62701	RPS4X	Comp	0.582346	1.49728	2.10721	0.0078125	8	C6	-0.582346
47	O00299	CLIC1	Comp	0.58298	1.49794	1.50515	0.03125	6	C6	-0.58298
284	Q15393	SF3B3	Comp	0.58352	1.4985	1.40824	0.0390625	9	C6	-0.58352
257	P36578	RPL4	Comp	0.587166	1.50229	3.81648	0.000152588	23	C6	-0.587166
287	P34897	SHMT2	Comp	0.587625	1.50277	1.50515	0.03125	6	C6	-0.587625
169	P40926	MDH2	Comp	0.593069	1.50845	3.19469	0.000638723	23	C6	-0.593069
18	Q9BZZ5	API5	Comp	0.595561	1.51106	1.93112	0.0117187	9	C6	-0.595561
74	Q15029	EFTUD2	Comp	0.598338	1.51397	1.02803	0.09375	6	C6	-0.598338
80	P60842	EIF4A1	Comp	0.598452	1.51409	2.08008	0.00831604	22	C6	-0.598452
331	P13010	XRCC5	Comp	0.60057	1.51632	3.11751	0.000762939	16	C6	-0.60057
126	P08238	HSP90AB1	Comp	0.602384	1.51822	5.11751	7.62939e-06	18	C6	-0.602384
131	P11142	HSPA8	Comp	0.603557	1.51946	3.86594	0.000136164	44	C6	-0.603557
147	Q14974	KPNB1	Comp	0.603614	1.51952	6.84906	1.41561e-07	28	C6	-0.603614
255	P62888	RPL30	Comp	0.603636	1.51954	0.90309	0.125	4	C6
43	P50990	CCT8	Comp	0.603764	1.51968	6.78539	1.63913e-07	30	C6	-0.603764
215	P30041	PRDX6	Comp	0.606639	1.52271	0.726999	0.1875	5	C6
290	P05141	SLC25A5	Comp	0.61012	1.52639	1.02803	0.09375	6	C6	-0.61012
273	P46782	RPS5	Comp	0.61071	1.52701	2.25419	0.00556946	17	C6	-0.61071
178	Q15233	NONO	Comp	0.612622	1.52904	2.10721	0.0078125	8	C6	-0.612622
42	Q99832	CCT7	Comp	0.613704	1.53018	5.07859	8.34465e-06	24	C6	-0.613704
50	P35606	COPB2	Comp	0.615639	1.53224	0.90309	0.125	5	C6
253	P46779	RPL28	Comp	0.616197	1.53283	1.50515	0.03125	6	C6	-0.616197
249	Q07020	RPL18	Comp	0.618553	1.53533	2.40824	0.00390625	9	C6	-0.618553
333	P31946	YWHAB	Comp	0.618796	1.53559	1.26211	0.0546875	8	C6	-0.618796
337	P63104	YWHAZ	Comp	0.623607	1.54072	0.831323	0.147461	11	C6
275	P62241	RPS8	Comp	0.626363	1.54367	3.31133	0.000488281	13	C6	-0.626363
90	P39748	FEN1	Comp	0.629476	1.547	0.425969	0.375	4	C6
194	P12004	PCNA	Comp	0.631598	1.54928	2.70927	0.00195313	11	C6	-0.631598
84	P06733	ENO1	Comp	0.632125	1.54985	8.01466	9.66815e-09	49	C6	-0.632125
121	Q00839	HNRNPU	Comp	0.632386	1.55013	9.33193	4.65661e-10	32	C6	-0.632386
240	P40938	RFC3	Comp	0.632632	1.55039	0.30103	0.5	2	C6
334	P62258	YWHAE	Comp	0.634851	1.55278	4.33936	4.57764e-05	17	C6	-0.634851
205	P13797	PLS3	Comp	0.636076	1.5541	1.31624	0.0482788	18	C6	-0.636076
17	P27695	APEX1	Comp	0.636688	1.55476	0.90309	0.125	4	C6
234	P46060	RANGAP1	Comp	0.638945	1.55719	2.70927	0.00195313	10	C6	-0.638945
133	P10809	HSPD1	Comp	0.640192	1.55854	8.44522	3.58739e-09	44	C6	-0.640192
76	P55884	EIF3B	Comp	0.641308	1.55974	1.50515	0.03125	6	C6	-0.641308
197	P13667	PDIA4	Comp	0.641859	1.56034	0.90309	0.125	4	C6
119	P52272	HNRNPM	Comp	0.644219	1.56289	5.18333	6.55651e-06	25	C6	-0.644219
233	P62826	RAN	Comp	0.647429	1.56637	3.0103	0.000976563	12	C6	-0.647429
190	P09874	PARP1	Comp	0.648428	1.56746	12.0412	9.09495e-13	42	C6	-0.648428
294	Q7KZF4	SND1	Comp	0.649348	1.56846	1.50515	0.03125	6	C6	-0.649348
59	Q9NR30	DDX21	Comp	0.650648	1.56987	2.70927	0.00195313	11	C6	-0.650648
132	P38646	HSPA9	Comp	0.652188	1.57155	7.88477	1.30385e-08	30	C6	-0.652188
31	Q86VP6	CAND1	Comp	0.655307	1.57495	2.70927	0.00195313	11	C6	-0.655307
46	P12277	CKB	Comp	0.663059	1.58344	5.71957	1.90735e-06	20	C6	-0.663059
158	P42704	LRPPRC	Comp	0.667693	1.58853	3.13524	0.000732422	13	C6	-0.667693
251	P83731	RPL24	Comp	0.668047	1.58892	0.30103	0.5	3	C6
103	P40939	HADHA	Comp	0.67528	1.59691	2.31133	0.00488281	12	C6	-0.67528
12	P04075	ALDOA	Comp	0.676759	1.59854	8.42884	3.72529e-09	29	C6	-0.676759
243	P62906	RPL10A	Comp	0.677967	1.59988	0.90309	0.125	4	C6
330	O14980	XPO1	Comp	0.679723	1.60183	0.521045	0.30127	12	C6
60	Q13838	DDX39B	Comp	0.691549	1.61502	0.50515	0.3125	6	C6
9	P23526	AHCY	Comp	0.696128	1.62015	2.76726	0.00170898	14	C6	-0.696128
82	Q04637	EIF4G1	Comp	0.701953	1.62671	2.70927	0.00195313	10	C6	-0.701953
11	P54886	ALDH18A1	Comp	0.702087	1.62686	0.0901766	0.8125	5	C6
274	P62753	RPS6	Comp	0.705497	1.63071	0.90309	0.125	4	C6
260	P62424	RPL7A	Comp	0.706992	1.6324	3.13524	0.000732422	13	C6	-0.706992
85	P07814	EPRS	Comp	0.709834	1.63562	2.70927	0.00195313	10	C6	-0.709834
188	P22234	PAICS	Comp	0.71482	1.64128	5.71957	1.90735e-06	20	C6	-0.71482
21	P31939	ATIC	Comp	0.714907	1.64138	2.10721	0.0078125	8	C6	-0.714907
180	Q9Y2X3	NOP58	Comp	0.721286	1.64865	0.80618	0.15625	6	C6
116	P31943	HNRNPH1	Comp	0.726304	1.6544	0.70927	0.195312	8	C6
98	P63244	GNB2L1	Comp	0.726558	1.65469	3.61236	0.000244141	13	C6	-0.726558
309	P11388	TOP2A	Comp	0.727393	1.65564	0.726999	0.1875	5	C6
268	P15880	RPS2	Comp	0.72809	1.65645	2.81648	0.00152588	15	C6	-0.72809
138	Q12905	ILF2	Comp	0.732597	1.66163	1.20412	0.0625	6	C6	-0.732597
81	P38919	EIF4A3	Comp	0.735089	1.6645	0.90309	0.125	4	C6
258	P46777	RPL5	Comp	0.740152	1.67035	3.0103	0.000976563	11	C6	-0.740152
186	Q9UQ80	PA2G4	Comp	0.743569	1.67431	2.10721	0.0078125	8	C6	-0.743569
144	Q07666	KHDRBS1	Comp	0.747967	1.67943	1.20412	0.0625	6	C6	-0.747967
307	P57088	TMEM33	Comp	0.749192	1.68085	0.30103	0.5	2	C6
72	P26641	EEF1G	Comp	0.754834	1.68744	5.51081	3.08454e-06	27	C6	-0.754834
7	P63261	ACTG1	Comp	0.758752	1.69203	0.90309	0.125	4	C6
280	Q9Y230	RUVBL2	Comp	0.758912	1.69221	1.50515	0.03125	6	C6	-0.758912
65	O43143	DHX15	Comp	0.759112	1.69245	1.57097	0.0268555	12	C6	-0.759112
271	P61247	RPS3A	Comp	0.768393	1.70337	5.41854	3.8147e-06	20	C6	-0.768393
223	P60900	PSMA6	Comp	0.769371	1.70453	0.90309	0.125	4	C6
336	P27348	YWHAQ	Comp	0.774654	1.71078	0.574933	0.266113	12	C6
127	P14625	HSP90B1	Comp	0.787434	1.726	2.06829	0.00854492	14	C6	-0.787434
87	P13804	ETFA	Comp	0.788762	1.72759	1.80618	0.015625	7	C6	-0.788762
303	P17987	TCP1	Comp	0.790144	1.72925	4.21442	6.10352e-05	16	C6	-0.790144
332	P12956	XRCC6	Comp	0.790248	1.72937	4.51545	3.05176e-05	16	C6	-0.790248
108	Q13151	HNRNPA0	Comp	0.790866	1.73011	0.30103	0.5	2	C6
263	P62280	RPS11	Comp	0.792582	1.73217	2.10721	0.0078125	8	C6	-0.792582
25	P38606	ATP6V1A	Comp	0.803291	1.74508	0.90309	0.125	4	C6
261	P62917	RPL8	Comp	0.807394	1.75005	0.90309	0.125	4	C6
242	P27635	RPL10	Comp	0.809002	1.752	0.30103	0.5	2	C6
174	Q9BQG0	MYBBP1A	Comp	0.815639	1.76008	2.10721	0.0078125	8	C6	-0.815639
166	P33992	MCM5	Comp	0.8256	1.77227	0.90309	0.125	4	C6
203	O43175	PHGDH	Comp	0.829761	1.77739	6.0206	9.53674e-07	21	C6	-0.829761
302	Q13148	TARDBP	Comp	0.832709	1.78103	1.20412	0.0625	5	C6	-0.832709
232	Q15185	PTGES3	Comp	0.842239	1.79283	0.0579919	0.875	4	C6
167	Q14566	MCM6	Comp	0.848366	1.80046	2.03258	0.00927734	12	C6	-0.848366
314	P07437	TUBB	Comp	0.851213	1.80402	2.98079	0.00104523	18	C6	-0.851213
335	Q04917	YWHAH	Comp	0.852607	1.80576	1.50515	0.03125	6	C6	-0.852607
56	P14868	DARS	Comp	0.856469	1.8106	0.90309	0.125	4	C6
254	P39023	RPL3	Comp	0.876229	1.83557	3.61236	0.000244141	14	C6	-0.876229
262	P05388	RPLP0	Comp	0.894592	1.85908	1.50515	0.03125	6	C6	-0.894592
225	P35998	PSMC2	Comp	0.923997	1.89736	1.50515	0.03125	6	C6	-0.923997
201	P52209	PGD	Comp	0.927116	1.90147	0.30103	0.5	2	C6
227	Q99460	PSMD1	Comp	0.945851	1.92632	0.90309	0.125	4	C6
102	P09211	GSTP1	Comp	0.958879	1.9438	0.30103	0.5	2	C6
222	P25789	PSMA4	Comp	0.962379	1.94852	1.20412	0.0625	5	C6	-0.962379
140	P12268	IMPDH2	Comp	0.988819	1.98456	2.10721	0.0078125	8	C6	-0.988819
141	O00410	IPO5	Comp	1.00002	2.00002	2.40824	0.00390625	9	C6	-1.00002
195	Q8WUM4	PDCD6IP	Comp	1.00024	2.00033	0.30103	0.5	2	C6
338	O75844	ZMPSTE24	Comp	1.01035	2.0144	0.30103	0.5	2	C6
206	Q9H307	PNN	Comp	1.01786	2.02492	0.30103	0.5	2	C6
68	P31689	DNAJA1	Comp	1.02016	2.02815	1.20412	0.0625	5	C6	-1.02016
78	Q13347	EIF3I	Comp	1.02175	2.03038	1.20412	0.0625	5	C6	-1.02175
79	Q9Y262	EIF3L	Comp	1.05889	2.08333	0.0737862	0.84375	6	C6
235	P54136	RARS	Comp	1.077	2.10964	1.50515	0.03125	7	C6	-1.077
130	P11021	HSPA5	Comp	1.08596	2.12279	3.61236	0.000244141	13	C6	-1.08596
89	P14324	FDPS	Comp	1.08707	2.12442	0.60206	0.25	4	C6
61	O00571	DDX3X	Comp	1.08941	2.12787	0.90309	0.125	4	C6
19	P36405	ARL3	Comp	1.0898	2.12844	0.90309	0.125	5	C6
179	O00567	NOP56	Comp	1.11711	2.16912	0.90309	0.125	4	C6
20	P08243	ASNS	Comp	1.12041	2.17409	0.90309	0.125	4	C6
100	P06744	GPI	Comp	1.15671	2.22949	2.10721	0.0078125	8	C6	-1.15671
69	Q14204	DYNC1H1	Comp	1.33497	2.5227	0.90309	0.125	4	C6
300	O60506	SYNCRIP	Comp	1.48042	2.7903	1.20412	0.0625	5	C6	-1.48042
29	P27708	CAD	Comp	1.9642	3.90197	0.30103	0.5	2	C6
70	P30084	ECHS1	Comp	2.26125	4.79405	0.90309	0.125	5	C6
291	P12236	SLC25A6	Comp	3.13916	8.81013	0.30103	0.5	2	C6
35	P55212	CASP6PRODO	Comp	3.4085	10.6185	1.49465	0.0320149	6	C6	-3.4085

## Sheet: comp_sig
Prot.Num	Protein.Accession	Protein.Gene	Exp	enrich.exp.med.log2	enrich.exp.med.lin	enrich.exp.p.log10	enrich.exp.p.lin	enrich.exp.count.peps	analysis
1	Q9H7Z7	PTGES2	Comp	-4.33372	0.049593	9.83708	1.45519e-10	37	C6
2	Q9BUN8	DERL1	Comp	-3.47921	0.089671	2.70927	0.00195313	10	C6
3	P55212	CASP6SMALL	Comp	-3.32097	0.100067	12.8214	1.50861e-13	76	C6
4	P30519	HMOX2	Comp	-3.29383	0.101967	6.32163	4.76837e-07	23	C6
5	O43169	CYB5B	Comp	-2.93729	0.130553	3.0103	0.000976563	11	C6
6	O95197	RTN3	Comp	-2.21359	0.215598	2.23215	0.00585937	10	C6
7	Q00765	REEP5	Comp	-1.53684	0.344639	2.70927	0.00195313	10	C6
8	P55212	CASP6LARGE	Comp	-1.48969	0.356089	3.62048	0.000239619	75	C6
9	Q07065	CKAP4	Comp	-1.37185	0.386395	1.50515	0.03125	6	C6
10	P45880	VDAC2	Comp	-1.12333	0.459032	3.31133	0.000488281	12	C6
11	Q13642	FHL1	Comp	-0.57524	0.671175	2.70927	0.00195313	10	C6
12	Q16881	TXNRD1	Comp	-0.530253	0.692434	2.40824	0.00390625	10	C6
13	P07237	P4HB	Comp	-0.50589	0.704226	9.34143	4.5559e-10	52	C6
14	P29401	TKT	Comp	-0.480925	0.716518	2.03688	0.00918579	16	C6
15	P09622	DLD	Comp	-0.366282	0.775779	1.61236	0.0244141	11	C6
16	P62805	HIST1H4A	Comp	-0.137391	0.909162	1.86077	0.0137793	24	C6
17	P00338	LDHA	Comp	0.120124	1.08683	1.92663	0.0118405	34	C6
18	P51991	HNRNPA3	Comp	0.222175	1.16649	1.50515	0.03125	7	C6
19	P62263	RPS14	Comp	0.239779	1.18081	1.93112	0.0117187	9	C6
20	P63241	EIF5A	Comp	0.241028	1.18183	1.50515	0.03125	6	C6
21	P33993	MCM7	Comp	0.276091	1.21091	1.43052	0.0371094	10	C6
22	P23246	SFPQ	Comp	0.283558	1.21719	1.86417	0.0136719	10	C6
23	P10599	TXN	Comp	0.300944	1.23195	1.70927	0.0195313	9	C6
24	O75643	SNRNP200	Comp	0.31006	1.23976	1.63009	0.0234375	8	C6
25	O75390	CS	Comp	0.324117	1.2519	1.80618	0.015625	7	C6
26	P06748	NPM1	Comp	0.334971	1.26135	2.2533	0.0055809	20	C6
27	P34932	HSPA4	Comp	0.367868	1.29044	2.69426	0.00202179	19	C6
28	P49327	FASN	Comp	0.374216	1.29614	4.26492	5.43348e-05	32	C6
29	P61313	RPL15	Comp	0.374534	1.29642	1.50515	0.03125	6	C6
30	P52597	HNRNPF	Comp	0.389211	1.30968	1.50515	0.03125	6	C6
31	P55060	CSE1L	Comp	0.391994	1.31221	2.27992	0.00524902	14	C6
32	Q06830	PRDX1	Comp	0.394502	1.31449	1.97889	0.010498	13	C6
33	P52292	KPNA2	Comp	0.403296	1.32253	1.77985	0.0166016	14	C6
34	P09651	HNRNPA1	Comp	0.404174	1.32333	3.21442	0.000610352	15	C6
35	Q14697	GANAB	Comp	0.415892	1.33412	1.80618	0.015625	7	C6
36	P08670	VIM	Comp	0.416455	1.33464	3.21442	0.000610352	14	C6
37	P60174	TPI1	Comp	0.426113	1.34361	2.67976	0.00209045	17	C6
38	Q00610	CLTC	Comp	0.42667	1.34413	5.11751	7.62939e-06	18	C6
39	P27797	CALR	Comp	0.428643	1.34597	3.48404	0.000328064	18	C6
40	Q15084	PDIA6	Comp	0.429306	1.34659	1.70927	0.0195313	9	C6
41	P61978	HNRNPK	Comp	0.439493	1.35613	3.01113	0.000974692	29	C6
42	P18124	RPL7	Comp	0.439693	1.35632	1.80618	0.015625	8	C6
43	Q92841	DDX17	Comp	0.443517	1.35992	1.40301	0.0395355	17	C6
44	Q12906	ILF3	Comp	0.454655	1.37045	1.85792	0.0138702	18	C6
45	P22626	HNRNPA2B1	Comp	0.457256	1.37293	4.00566	9.87053e-05	22	C6
46	P31930	UQCRC1	Comp	0.458754	1.37435	1.80618	0.015625	7	C6
47	O75533	SF3B1	Comp	0.462657	1.37808	1.61236	0.0244141	11	C6
48	P17844	DDX5	Comp	0.464319	1.37967	1.40824	0.0390625	8	C6
49	P62937	PPIA	Comp	0.465397	1.3807	3.75578	0.000175476	24	C6
50	P00558	PGK1	Comp	0.467598	1.38281	2.80154	0.00157928	18	C6
51	Q9Y5M8	SRPRB	Comp	0.48438	1.39898	1.50515	0.03125	6	C6
52	P23396	RPS3	Comp	0.485867	1.40043	2.76726	0.00170898	14	C6
53	Q08211	DHX9	Comp	0.486091	1.40064	8.1869	6.50274e-09	54	C6
54	P04406	GAPDH	Comp	0.493176	1.40754	2.66875	0.00214413	37	C6
55	P78527	PRKDC	Comp	0.495263	1.40958	2.97138	0.00106812	17	C6
56	P13639	EEF2	Comp	0.499326	1.41355	11.1676	6.79788e-12	85	C6
57	P62913	RPL11	Comp	0.508517	1.42259	2.10721	0.0078125	8	C6
58	P07900	HSP90AA1	Comp	0.509567	1.42362	2.44965	0.00355098	26	C6
59	P14866	HNRNPL	Comp	0.510507	1.42455	4.64039	2.28882e-05	18	C6
60	P22314	UBA1	Comp	0.513039	1.42705	3.56303	0.000273511	28	C6
61	Q16531	DDB1	Comp	0.513145	1.42716	1.50515	0.03125	6	C6
62	P04181	OAT	Comp	0.528577	1.44251	1.80618	0.015625	8	C6
63	P48643	CCT5	Comp	0.530195	1.44412	2.67976	0.00209045	17	C6
64	P50991	CCT4	Comp	0.533165	1.4471	1.63986	0.0229163	22	C6
65	P09936	UCHL1	Comp	0.54579	1.45982	3.31133	0.000488281	12	C6
66	P30050	RPL12	Comp	0.549009	1.46308	1.80618	0.015625	7	C6
67	P23528	CFL1	Comp	0.561443	1.47575	2.06829	0.00854492	14	C6
68	O95373	IPO7	Comp	0.566215	1.48063	1.49179	0.0322266	11	C6
69	P49368	CCT3	Comp	0.569692	1.48421	1.59221	0.0255737	15	C6
70	O43390	HNRNPR	Comp	0.570672	1.48522	1.80618	0.015625	7	C6
71	P0DMV8	HSPA1A	Comp	0.573419	1.48805	5.41181	3.8743e-06	33	C6
72	P14618	PKM	Comp	0.576304	1.49102	3.17432	0.000669387	41	C6
73	P62701	RPS4X	Comp	0.582346	1.49728	2.10721	0.0078125	8	C6
74	O00299	CLIC1	Comp	0.58298	1.49794	1.50515	0.03125	6	C6
75	Q15393	SF3B3	Comp	0.58352	1.4985	1.40824	0.0390625	9	C6
76	P36578	RPL4	Comp	0.587166	1.50229	3.81648	0.000152588	23	C6
77	P34897	SHMT2	Comp	0.587625	1.50277	1.50515	0.03125	6	C6
78	P40926	MDH2	Comp	0.593069	1.50845	3.19469	0.000638723	23	C6
79	Q9BZZ5	API5	Comp	0.595561	1.51106	1.93112	0.0117187	9	C6
80	P60842	EIF4A1	Comp	0.598452	1.51409	2.08008	0.00831604	22	C6
81	P13010	XRCC5	Comp	0.60057	1.51632	3.11751	0.000762939	16	C6
82	P08238	HSP90AB1	Comp	0.602384	1.51822	5.11751	7.62939e-06	18	C6
83	P11142	HSPA8	Comp	0.603557	1.51946	3.86594	0.000136164	44	C6
84	Q14974	KPNB1	Comp	0.603614	1.51952	6.84906	1.41561e-07	28	C6
85	P50990	CCT8	Comp	0.603764	1.51968	6.78539	1.63913e-07	30	C6
86	P46782	RPS5	Comp	0.61071	1.52701	2.25419	0.00556946	17	C6
87	Q15233	NONO	Comp	0.612622	1.52904	2.10721	0.0078125	8	C6
88	Q99832	CCT7	Comp	0.613704	1.53018	5.07859	8.34465e-06	24	C6
89	P46779	RPL28	Comp	0.616197	1.53283	1.50515	0.03125	6	C6
90	Q07020	RPL18	Comp	0.618553	1.53533	2.40824	0.00390625	9	C6
91	P62241	RPS8	Comp	0.626363	1.54367	3.31133	0.000488281	13	C6
92	P12004	PCNA	Comp	0.631598	1.54928	2.70927	0.00195313	11	C6
93	P06733	ENO1	Comp	0.632125	1.54985	8.01466	9.66815e-09	49	C6
94	Q00839	HNRNPU	Comp	0.632386	1.55013	9.33193	4.65661e-10	32	C6
95	P62258	YWHAE	Comp	0.634851	1.55278	4.33936	4.57764e-05	17	C6
96	P13797	PLS3	Comp	0.636076	1.5541	1.31624	0.0482788	18	C6
97	P46060	RANGAP1	Comp	0.638945	1.55719	2.70927	0.00195313	10	C6
98	P10809	HSPD1	Comp	0.640192	1.55854	8.44522	3.58739e-09	44	C6
99	P55884	EIF3B	Comp	0.641308	1.55974	1.50515	0.03125	6	C6
100	P52272	HNRNPM	Comp	0.644219	1.56289	5.18333	6.55651e-06	25	C6
101	P62826	RAN	Comp	0.647429	1.56637	3.0103	0.000976563	12	C6
102	P09874	PARP1	Comp	0.648428	1.56746	12.0412	9.09495e-13	42	C6
103	Q7KZF4	SND1	Comp	0.649348	1.56846	1.50515	0.03125	6	C6
104	Q9NR30	DDX21	Comp	0.650648	1.56987	2.70927	0.00195313	11	C6
105	P38646	HSPA9	Comp	0.652188	1.57155	7.88477	1.30385e-08	30	C6
106	Q86VP6	CAND1	Comp	0.655307	1.57495	2.70927	0.00195313	11	C6
107	P12277	CKB	Comp	0.663059	1.58344	5.71957	1.90735e-06	20	C6
108	P42704	LRPPRC	Comp	0.667693	1.58853	3.13524	0.000732422	13	C6
109	P40939	HADHA	Comp	0.67528	1.59691	2.31133	0.00488281	12	C6
110	P04075	ALDOA	Comp	0.676759	1.59854	8.42884	3.72529e-09	29	C6
111	P23526	AHCY	Comp	0.696128	1.62015	2.76726	0.00170898	14	C6
112	Q04637	EIF4G1	Comp	0.701953	1.62671	2.70927	0.00195313	10	C6
113	P62424	RPL7A	Comp	0.706992	1.6324	3.13524	0.000732422	13	C6
114	P07814	EPRS	Comp	0.709834	1.63562	2.70927	0.00195313	10	C6
115	P22234	PAICS	Comp	0.71482	1.64128	5.71957	1.90735e-06	20	C6
116	P31939	ATIC	Comp	0.714907	1.64138	2.10721	0.0078125	8	C6
117	P63244	GNB2L1	Comp	0.726558	1.65469	3.61236	0.000244141	13	C6
118	P15880	RPS2	Comp	0.72809	1.65645	2.81648	0.00152588	15	C6
119	P46777	RPL5	Comp	0.740152	1.67035	3.0103	0.000976563	11	C6
120	Q9UQ80	PA2G4	Comp	0.743569	1.67431	2.10721	0.0078125	8	C6
121	P26641	EEF1G	Comp	0.754834	1.68744	5.51081	3.08454e-06	27	C6
122	Q9Y230	RUVBL2	Comp	0.758912	1.69221	1.50515	0.03125	6	C6
123	O43143	DHX15	Comp	0.759112	1.69245	1.57097	0.0268555	12	C6
124	P61247	RPS3A	Comp	0.768393	1.70337	5.41854	3.8147e-06	20	C6
125	P14625	HSP90B1	Comp	0.787434	1.726	2.06829	0.00854492	14	C6
126	P13804	ETFA	Comp	0.788762	1.72759	1.80618	0.015625	7	C6
127	P17987	TCP1	Comp	0.790144	1.72925	4.21442	6.10352e-05	16	C6
128	P12956	XRCC6	Comp	0.790248	1.72937	4.51545	3.05176e-05	16	C6
129	P62280	RPS11	Comp	0.792582	1.73217	2.10721	0.0078125	8	C6
130	Q9BQG0	MYBBP1A	Comp	0.815639	1.76008	2.10721	0.0078125	8	C6
131	O43175	PHGDH	Comp	0.829761	1.77739	6.0206	9.53674e-07	21	C6
132	Q14566	MCM6	Comp	0.848366	1.80046	2.03258	0.00927734	12	C6
133	P07437	TUBB	Comp	0.851213	1.80402	2.98079	0.00104523	18	C6
134	Q04917	YWHAH	Comp	0.852607	1.80576	1.50515	0.03125	6	C6
135	P39023	RPL3	Comp	0.876229	1.83557	3.61236	0.000244141	14	C6
136	P05388	RPLP0	Comp	0.894592	1.85908	1.50515	0.03125	6	C6
137	P35998	PSMC2	Comp	0.923997	1.89736	1.50515	0.03125	6	C6
138	P12268	IMPDH2	Comp	0.988819	1.98456	2.10721	0.0078125	8	C6
139	O00410	IPO5	Comp	1.00002	2.00002	2.40824	0.00390625	9	C6
140	P54136	RARS	Comp	1.077	2.10964	1.50515	0.03125	7	C6
141	P11021	HSPA5	Comp	1.08596	2.12279	3.61236	0.000244141	13	C6
142	P06744	GPI	Comp	1.15671	2.22949	2.10721	0.0078125	8	C6
143	P55212	CASP6PRODO	Comp	3.4085	10.6185	1.49465	0.0320149	6	C6

## Sheet: Probe-Comp Ratio
	log2 Fold Enrichment (comp)	LOG10 p value (comp)	-log2 Fold Competition		log2 Fold Enrichment (probe)	LOG10 p value (probe)
AARS			0	AARS	-2.08253	0.60206
ABCE1	0.51954	0.90309	-0.51954	ABCE1	-0.00213273	0.0579919
ABCF1	-0.0757436	0	0.0757436
ACACA	0.373343	0	-0.373343	ACACA	-2.12276	4.21442
ACAT1	0.534708	0.80618	-0.534708	ACAT1	-1.06579	0.0579919
ACLY	0.175662	0.425121	-0.175662	ACLY	-0.113401	0.129486
ACO2	0.536457	1.20412	-0.536457	ACO2	-0.331735	0.20412
ACTG1	0.758752	0.90309	-0.758752	ACTG1	0.625228	0.90309
ACTN4			0	ACTN4	0.660727	1.50515
ADSL	-0.0836954	0.0579919	0.0836954
AHCY	0.696128	2.76726	-0.696128	AHCY	0.0691561	0.0737862
ALB	-6.25373	3.61236	6.25373	ALB	-8.36241	4.51545
ALDH18A1	0.702087	0.0901766	-0.702087	ALDH18A1	0.340621	0.425969
ALDH9A1			0	ALDH9A1	0.213905	0.20412
ALDOA	0.676759	8.42884	-0.676759	ALDOA	0.810718	2.85427
ALG1			0	ALG1	0.483634	0.359022
ALG14	-1.94835	0.90309	1.94835	ALG14	-1.07371	0.90309
ANP32A	-0.308964	0.30103	0.308964	ANP32A	0.222561	0.90309
ANP32B	0.0500182	0.0737862	-0.0500182	ANP32B	2.0761	3.0103
ANXA5			0	ANXA5	0.238367	0.425969
ANXA6	0.303827	0	-0.303827	ANXA6	0.019871	0.0280287
APEX1	0.636688	0.90309	-0.636688
API5	0.595561	1.93112	-0.595561	API5	0.948364	0.90309
ARL3	1.0898	0.90309	-1.0898
ASNS	1.12041	0.90309	-1.12041
ATIC	0.714907	2.10721	-0.714907
ATP1A1	0.547544	0.129486	-0.547544	ATP1A1	-0.363892	0.15782
ATP2A2	-0.463048	0.70927	0.463048	ATP2A2	1.51648	3.0103
ATP5A1	0.257931	0.993267	-0.257931	ATP5A1	-0.0520001	0.0411171
ATP6V1A	0.803291	0.90309	-0.803291	ATP6V1A	0.734365	0.425969
BAG6	0.0563983	0.162727	-0.0563983	BAG6	0.957522	9.64e-17
BANF1	0.0328225	0.0579919	-0.0328225
BAX			0	BAX	-2.1832	0.90309
BUB3	0.344898	0.90309	-0.344898
C14orf166			0	C14orf166	-1.57922	0.90309
C18orf32			0	C18orf32	2.43365	1.80618
C21orf33			0	C21orf33	-0.368107	0.90309
CAD	1.9642	0.30103	-1.9642
CALR	0.428643	3.48404	-0.428643	CALR	0.568671	1.18443
CAND1	0.655307	2.70927	-0.655307	CAND1	0.556262	0.262112
CANX	0.151963	0.961082	-0.151963	CANX	0.469126	1.50515
CAPRIN1			0	CAPRIN1	0.0677849	0.20412
CAPZB	-0.515125	0.90309	0.515125	CAPZB	-0.508584	0.20412
CASP6LARGE	-1.48969	3.62048	1.48969	CASP6LARGE	0.646755	7.00211
CASP6PRODO	3.4085	1.49465	-3.4085
CASP6SMALL	-3.32097	12.8214	3.32097	CASP6SMALL	3.23808	13.9525
CBSL			0	CBSL	-0.13867	0
CCT2	0.300223	0.762941	-0.300223	CCT2	0.68118	0.328155
CCT3	0.569692	1.59221	-0.569692	CCT3	0.639384	0.332693
CCT4	0.533165	1.63986	-0.533165	CCT4	0.388117	0.280275
CCT5	0.530195	2.67976	-0.530195	CCT5	0.735188	2.08291
CCT6A	0.481841	0.60206	-0.481841	CCT6A	0.251578	0.0244246
CCT7	0.613704	5.07859	-0.613704	CCT7	0.579841	2.12823
CCT8	0.603764	6.78539	-0.603764	CCT8	0.931962	3.23243
CFL1	0.561443	2.06829	-0.561443	CFL1	0.40779	1.40824
CKAP4	-1.37185	1.50515	1.37185	CKAP4	2.31344	3.17472
CKB	0.663059	5.71957	-0.663059	CKB	0.556701	3.18301
CLIC1	0.58298	1.50515	-0.58298
CLTC	0.42667	5.11751	-0.42667	CLTC	-0.174323	0.035328
CNBP	-0.107177	0	0.107177	CNBP	-0.417668	0.50515
COMT			0	COMT	-3.43632	0
COPB2	0.615639	0.90309	-0.615639
CS	0.324117	1.80618	-0.324117	CS	-0.112645	0.237978
CSDE1	0.50513	0.90309	-0.50513
CSE1L	0.391994	2.27992	-0.391994	CSE1L	1.23687	1.98911
CTTN	0.115922	0	-0.115922	CTTN	-0.387124	0.359022
CYB5B	-2.93729	3.0103	2.93729	CYB5B	1.53967	3.0103
DARS	0.856469	0.90309	-0.856469	DARS	0.488417	0.20412
DBNL			0	DBNL	-0.515467	0.20412
DDB1	0.513145	1.50515	-0.513145	DDB1	-0.535368	0
DDX17	0.443517	1.40301	-0.443517	DDX17	0.33645	0.757447
DDX19A			0	DDX19A	1.90833	0.90309
DDX21	0.650648	2.70927	-0.650648	DDX21	0.593375	0.80618
DDX39B	0.691549	0.50515	-0.691549	DDX39B	0.977881	0.90309
DDX3X	1.08941	0.90309	-1.08941	DDX3X	0.124587	0.359022
DDX5	0.464319	1.40824	-0.464319	DDX5	-0.0188035	0.0579919
DENR	-0.214276	0	0.214276
DERL1	-3.47921	2.70927	3.47921
DHX15	0.759112	1.57097	-0.759112	DHX15	1.18731	0.0280287
DHX9	0.486091	8.1869	-0.486091	DHX9	0.00695073	0.303227
DLD	-0.366282	1.61236	0.366282	DLD	-1.38964	3.61236
DNAJA1	1.02016	1.20412	-1.02016	DNAJA1	0.403997	0.527426
DYNC1H1	1.33497	0.90309	-1.33497
ECHS1	2.26125	0.90309	-2.26125	ECHS1	0.428335	0.359022
EEF1D	0.325651	0.90309	-0.325651	EEF1D	0.219313	0.124939
EEF1G	0.754834	5.51081	-0.754834	EEF1G	0.567496	1.00551
EEF2	0.499326	11.1676	-0.499326	EEF2	0.296091	4.3336
EFTUD2	0.598338	1.02803	-0.598338	EFTUD2	0.405616	0
EIF3A	0.342619	1.20412	-0.342619	EIF3A	0.893821	0.30103
EIF3B	0.641308	1.50515	-0.641308	EIF3B	0.257535	0.425969
EIF3H	-0.227414	0.0579919	0.227414
EIF3I	1.02175	1.20412	-1.02175	EIF3I	1.57645	0.90309
EIF3L	1.05889	0.0737862	-1.05889	EIF3L	0.217104	0
EIF4A1	0.598452	2.08008	-0.598452	EIF4A1	0.821506	0.933046
EIF4A3	0.735089	0.90309	-0.735089	EIF4A3	0.756132	0.828456
EIF4G1	0.701953	2.70927	-0.701953	EIF4G1	0.911451	3.31133
EIF5A	0.241028	1.50515	-0.241028	EIF5A	-0.374608	0.90309
ENDOD1			0	ENDOD1	-0.124308	0.124939
ENO1	0.632125	8.01466	-0.632125	ENO1	0.510371	3.20651
EPRS	0.709834	2.70927	-0.709834	EPRS	0.517348	1.10721
ERH	0.0369021	0.20412	-0.0369021	ERH	-0.819341	0.90309
ETFA	0.788762	1.80618	-0.788762	ETFA	0.573366	0.20412
FAM213A			0	FAM213A	-8.50277	0
FASN	0.374216	4.26492	-0.374216	FASN	-0.257665	0.285205
FBL			0	FBL	0.84924	0.60206
FDPS	1.08707	0.60206	-1.08707	FDPS	-1.27834	0.90309
FEN1	0.629476	0.425969	-0.629476
FHL1	-0.57524	2.70927	0.57524	FHL1	-0.95004	3.61236
FKBP4	0.51349	0.828456	-0.51349	FKBP4	0.816502	0.713635
FLNA	0.100669	0.22222	-0.100669	FLNA	-0.910692	1.52907
FSCN1			0	FSCN1	0.217456	0
FUBP1			0	FUBP1	-1.07339	0.30103
GANAB	0.415892	1.80618	-0.415892	GANAB	-0.290332	1.66788
GAPDH	0.493176	2.66875	-0.493176	GAPDH	0.471777	0.719963
GARS	-1.10261	0	1.10261	GARS	1.00783	0.90309
GART	0.570455	0.90309	-0.570455	GART	0.22025	9.64e-17
GNB2L1	0.726558	3.61236	-0.726558	GNB2L1	0.200536	1.09516
GNL3			0	GNL3	0.540989	0
GOT2	0.456732	0.60206	-0.456732	GOT2	-0.886085	1.50515
GPI	1.15671	2.10721	-1.15671	GPI	2.52661	1.13669
GSR			0	GSR	-1.32259	1.50515
GSTO1	0.241259	0.713635	-0.241259	GSTO1	0.911538	2.31133
GSTP1	0.958879	0.30103	-0.958879	GSTP1	0.033115	0
HADHA	0.67528	2.31133	-0.67528	HADHA	0.456702	0.90309
HIST1H4A	-0.137391	1.86077	0.137391	HIST1H4A	-2.53304	6.92369
HMGB1	-0.575066	0.20412	0.575066	HMGB1	-1.39911	0.90309
HMGB2	-0.101968	0.20412	0.101968	HMGB2	-1.02433	2.10721
HMOX2	-3.29383	6.32163	3.29383	HMOX2	2.25454	3.43932
HNRNPA0	0.790866	0.30103	-0.790866
HNRNPA1	0.404174	3.21442	-0.404174	HNRNPA1	0.32158	1.80959
HNRNPA2B1	0.457256	4.00566	-0.457256	HNRNPA2B1	-0.121463	0.721466
HNRNPA3	0.222175	1.50515	-0.222175	HNRNPA3	0.211185	9.64e-17
HNRNPAB	0.408182	0.50515	-0.408182	HNRNPAB	-0.460329	0.249877
HNRNPD	0.300686	1.10721	-0.300686	HNRNPD	-0.35326	1.37181
HNRNPDL	0.285934	0	-0.285934	HNRNPDL	-0.328562	0.20412
HNRNPF	0.389211	1.50515	-0.389211	HNRNPF	-0.449843	0.20412
HNRNPH1	0.726304	0.70927	-0.726304	HNRNPH1	-0.146577	0.0737862
HNRNPK	0.439493	3.01113	-0.439493	HNRNPK	0.35944	5.38903
HNRNPL	0.510507	4.64039	-0.510507	HNRNPL	0.124401	0.815092
HNRNPM	0.644219	5.18333	-0.644219	HNRNPM	0.299095	0.87821
HNRNPR	0.570672	1.80618	-0.570672	HNRNPR	0.167526	0.162727
HNRNPU	0.632386	9.33193	-0.632386	HNRNPU	0.588904	3.66698
HPRT1	0.390904	1.0103	-0.390904	HPRT1	-1.11186	1.0758
HRNR	-5.45321	0	5.45321	HRNR	-8.88689	0
HSD17B10	0.484884	0.60206	-0.484884	HSD17B10	0.168402	0.0901766
HSP90AA1	0.509567	2.44965	-0.509567	HSP90AA1	0.718164	1.10003
HSP90AB1	0.602384	5.11751	-0.602384	HSP90AB1	0.373622	1.25681
HSP90B1	0.787434	2.06829	-0.787434	HSP90B1	0.441297	0.409599
HSPA1A	0.573419	5.41181	-0.573419	HSPA1A	0.479672	1.57519
HSPA4	0.367868	2.69426	-0.367868	HSPA4	-1.07923	0.719153
HSPA5	1.08596	3.61236	-1.08596	HSPA5	0.947484	1.70927
HSPA8	0.603557	3.86594	-0.603557	HSPA8	0.387333	1.60252
HSPA9	0.652188	7.88477	-0.652188	HSPA9	0.796521	4.79442
HSPD1	0.640192	8.44522	-0.640192	HSPD1	0.798923	4.73162
HSPH1	0.392171	0.336358	-0.392171	HSPH1	0.748895	0.417014
IARS2	0.277861	0.425969	-0.277861
IDH1	-0.166333	0.50515	0.166333	IDH1	-0.216204	0.0579919
IGF2BP1	0.372078	0.660052	-0.372078	IGF2BP1	-0.789806	0.20412
ILF2	0.732597	1.20412	-0.732597	ILF2	0.908065	0.129486
ILF3	0.454655	1.85792	-0.454655	ILF3	0.142672	0.198393
IMPDH2	0.988819	2.10721	-0.988819	IMPDH2	0.713403	0.20412
IPO5	1.00002	2.40824	-1.00002	IPO5	0.788026	1.3781
IPO7	0.566215	1.49179	-0.566215	IPO7	-0.510639	0.237978
JUP	-3.13159	0	3.13159
KHDRBS1	0.747967	1.20412	-0.747967
KHSRP	-0.105323	1.06297	0.105323	KHSRP	0.373167	1.38845
KIF5B			0	KIF5B	-5.16935	0.30103
KPNA2	0.403296	1.77985	-0.403296	KPNA2	0.515869	0.30103
KPNB1	0.603614	6.84906	-0.603614	KPNB1	0.778721	5.52575
KRT1	-5.8775	9.61711	5.8775	KRT1	-8.01406	11.6655
KRT10	-4.55082	4.19951	4.55082	KRT10	-7.84362	9.93399
KRT14	-3.65754	0.30103	3.65754	KRT14	-2.01767	0.60206
KRT16	-4.67075	0.30103	4.67075
KRT2	-5.01671	6.16079	5.01671	KRT2	-8.25734	8.12781
KRT4			0	KRT4	-4.17127	0.90309
KRT5	-4.22343	2.40824	4.22343	KRT5	-6.79996	1.50515
KRT9	-4.98337	9.18553	4.98337	KRT9	-6.8322	9.33193
LAP3			0	LAP3	0.633691	0.90309
LDHA	0.120124	1.92663	-0.120124	LDHA	-0.522182	1.27822
LDHB	-0.0430927	0.096829	0.0430927	LDHB	-0.536959	3.89792
LMNB1	-0.385542	0.90309	0.385542	LMNB1	-0.265171	0.20412
LRPPRC	0.667693	3.13524	-0.667693	LRPPRC	0.202222	0.11831
LRRC59	0.404789	1.20412	-0.404789	LRRC59	2.10819	0.30103
MAPRE1	0.467543	0.30103	-0.467543
MATR3	0.192145	0.831323	-0.192145	MATR3	0.532289	0.722739
MCCC1	-0.0456095	0.425969	0.0456095	MCCC1	-2.02849	6.92369
MCCC2	0.576153	0.60206	-0.576153
MCM2	0.419749	0.80618	-0.419749	MCM2	-1.09079	0.90309
MCM3			0	MCM3	0.210947	0.726999
MCM4	0.565358	0.30103	-0.565358	MCM4	1.00554	0.30103
MCM5	0.8256	0.90309	-0.8256	MCM5	1.02772	0.90309
MCM6	0.848366	2.03258	-0.848366	MCM6	0.0579107	0.444452
MCM7	0.276091	1.43052	-0.276091	MCM7	-1.04637	0.660052
MDH2	0.593069	3.19469	-0.593069	MDH2	0.346191	1.68167
MGST3	0.417802	0.90309	-0.417802	MGST3	1.14295	0.90309
MIF	-0.660112	0.90309	0.660112	MIF	-1.90611	0.90309
MTCH2	0.17152	0.30103	-0.17152	MTCH2	1.31973	0.30103
MTHFD1	0.132035	0	-0.132035	MTHFD1	-1.17797	0.425969
MYBBP1A	0.815639	2.10721	-0.815639	MYBBP1A	1.15391	1.40824
MYH9	0.135357	0.469345	-0.135357	MYH9	-0.624175	0.481509
NASP			0	NASP	0.158115	0
NLE1			0	NLE1	-1.76874	0.30103
NME1	-0.374646	0	0.374646
NOC2L	-2.07034	0	2.07034
NONO	0.612622	2.10721	-0.612622	NONO	0.790552	0
NOP56	1.11711	0.90309	-1.11711	NOP56	-0.32097	0.20412
NOP58	0.721286	0.80618	-0.721286	NOP58	1.50374	0.425969
NPEPPS	-1.70532	0.60206	1.70532
NPM1	0.334971	2.2533	-0.334971	NPM1	-0.393108	3.7908
NUMA1			0	NUMA1	-0.295543	0
OAT	0.528577	1.80618	-0.528577	OAT	1.01175	0.0737862
OCIAD1	-0.0328454	0.359022	0.0328454	OCIAD1	2.03321	1.10721
OLA1			0	OLA1	2.70658	0.90309
P4HB	-0.50589	9.34143	0.50589	P4HB	2.00857	7.64703
PA2G4	0.743569	2.10721	-0.743569	PA2G4	1.38861	1.93112
PABPC1	0.512136	0.90309	-0.512136
PAFAH1B1			0	PAFAH1B1	-1.16854	0
PAICS	0.71482	5.71957	-0.71482	PAICS	0.85849	3.61236
PARK7	0.438637	0.60206	-0.438637	PARK7	0.478022	0.20412
PARP1	0.648428	12.0412	-0.648428	PARP1	0.27691	1.50741
PC	-0.122791	0.671757	0.122791	PC	-2.14645	10.6104
PCBP1			0	PCBP1	1.57099	0.30103
PCBP2	0.567641	0.30103	-0.567641	PCBP2	0.5184	0.20412
PCCA	0.130606	0.39389	-0.130606	PCCA	-2.19401	9.0309
PCNA	0.631598	2.70927	-0.631598	PCNA	0.863763	2.40824
PDCD6IP	1.00024	0.30103	-1.00024	PDCD6IP	1.90017	0.30103
PDIA3	0.330549	1.26211	-0.330549	PDIA3	0.679327	2.70927
PDIA4	0.641859	0.90309	-0.641859	PDIA4	-0.448749	0.249877
PDIA6	0.429306	1.70927	-0.429306	PDIA6	0.960207	0.80618
PES1	0.441215	0.30103	-0.441215	PES1	1.47029	0
PFN1	0.443562	1.20412	-0.443562	PFN1	-0.100334	0.249877
PGD	0.927116	0.30103	-0.927116
PGK1	0.467598	2.80154	-0.467598	PGK1	0.187117	0.329483
PGM1			0	PGM1	1.9053	0
PHB			0	PHB	-1.53199	0.417014
PHF6			0	PHF6	1.06471	0.90309
PHGDH	0.829761	6.0206	-0.829761	PHGDH	1.1798	5.11751
PKM	0.576304	3.17432	-0.576304	PKM	0.493876	1.72238
PLS3	0.636076	1.31624	-0.636076	PLS3	0.799749	0.976876
PNN	1.01786	0.30103	-1.01786	PNN	0.56758	0
PPIA	0.465397	3.75578	-0.465397	PPIA	-0.0690842	0.0133507
PPID	0.334573	0.60206	-0.334573
PPM1G			0	PPM1G	-0.0809204	0
PPP2R1A	0.315215	0.23728	-0.315215	PPP2R1A	0.444001	0.249877
PRAF2	-1.40854	0.90309	1.40854
PRDX1	0.394502	1.97889	-0.394502	PRDX1	-0.154495	0.37281
PRDX2	-0.402172	0.20412	0.402172	PRDX2	0.293304	0.90309
PRDX3	-0.170104	0.0244246	0.170104	PRDX3	-1.05761	2.10721
PRDX4	-0.241985	0.359022	0.241985	PRDX4	-1.84647	1.50515
PRDX6	0.606639	0.726999	-0.606639	PRDX6	0.701512	2.70927
PRKCSH	0.377797	0.30103	-0.377797	PRKCSH	-0.836572	0
PRKDC	0.495263	2.97138	-0.495263	PRKDC	0.547518	0.469033
PRMT1	0.362164	1.20412	-0.362164	PRMT1	-0.110489	0.425969
PRPF8			0	PRPF8	0.212503	0
PRPF19	0.450418	0.20412	-0.450418
PSAT1			0	PSAT1	-1.01469	0.20412
PSMA1	0.383219	0.889726	-0.383219	PSMA1	-2.15132	0.90309
PSMA3	-0.621959	0.60206	0.621959	PSMA3	-2.44389	0.30103
PSMA4	0.962379	1.20412	-0.962379
PSMA6	0.769371	0.90309	-0.769371	PSMA6	-0.241002	0.60206
PSMB5	0.39827	1.20412	-0.39827	PSMB5	-2.32274	1.50515
PSMC2	0.923997	1.50515	-0.923997	PSMC2	0.541202	0.60206
PSMC6	-0.308812	0.425969	0.308812
PSMD1	0.945851	0.90309	-0.945851	PSMD1	1.73016	0.359022
PSMD2	0.0823703	0.20412	-0.0823703	PSMD2	1.02667	1.80618
PSMD6	-0.612994	0	0.612994
PSME2			0	PSME2	1.48701	1.20412
PTBP1	0.520879	0.713635	-0.520879	PTBP1	0.100752	0.129486
PTGES2	-4.33372	9.83708	4.33372	PTGES2	3.03351	14.4494
PTGES3	0.842239	0.0579919	-0.842239	PTGES3	1.12842	0.425969
PXN			0	PXN	-1.7768	0.90309
RAN	0.647429	3.0103	-0.647429	RAN	0.577716	0.753823
RANBP1			0	RANBP1	0.369471	0.90309
RANGAP1	0.638945	2.70927	-0.638945	RANGAP1	0.121179	0
RARS	1.077	1.50515	-1.077	RARS	0.919134	0.795456
RBBP7	-0.172948	0.0737862	0.172948	RBBP7	0.614084	0.30103
RCC1	-0.440688	0.20412	0.440688
RCC2	0.576915	0.50515	-0.576915	RCC2	0.223228	0.193396
REEP5	-1.53684	2.70927	1.53684	REEP5	3.6995	3.7373
RFC3	0.632632	0.30103	-0.632632
RNH1	0.47483	0	-0.47483
RPA1			0	RPA1	-1.32309	0.359022
RPL10	0.809002	0.30103	-0.809002
RPL10A	0.677967	0.90309	-0.677967
RPL11	0.508517	2.10721	-0.508517	RPL11	1.26758	2.10721
RPL12	0.549009	1.80618	-0.549009	RPL12	0.255694	1.50515
RPL13	0.463821	0.90309	-0.463821
RPL14	-0.667028	0.50515	0.667028	RPL14	0.536201	0.359022
RPL15	0.374534	1.50515	-0.374534	RPL15	-0.95761	2.10721
RPL17			0	RPL17	0.514816	0.30103
RPL18	0.618553	2.40824	-0.618553	RPL18	-0.631262	0.90309
RPL18A	0.178038	0.60206	-0.178038	RPL18A	-0.155093	0.0737862
RPL24	0.668047	0.30103	-0.668047
RPL27A	0.110964	0.0901766	-0.110964
RPL28	0.616197	1.50515	-0.616197	RPL28	-0.300309	0.50515
RPL3	0.876229	3.61236	-0.876229	RPL3	-0.062214	0.0857138
RPL30	0.603636	0.90309	-0.603636	RPL30	0.325759	0.80618
RPL32	0.329176	0.90309	-0.329176
RPL4	0.587166	3.81648	-0.587166	RPL4	0.426076	0.49423
RPL5	0.740152	3.0103	-0.740152	RPL5	0.314222	0.719153
RPL7	0.439693	1.80618	-0.439693	RPL7	-0.449984	0.0244246
RPL7A	0.706992	3.13524	-0.706992	RPL7A	0.896094	0.80618
RPL8	0.807394	0.90309	-0.807394	RPL8	-0.844487	1.20412
RPN1			0	RPN1	1.11665	0.60206
RPLP0	0.894592	1.50515	-0.894592
RPS11	0.792582	2.10721	-0.792582	RPS11	2.3386	0.80618
RPS12	0.362164	0.30103	-0.362164
RPS14	0.239779	1.93112	-0.239779	RPS14	-0.0331422	0
RPS15A	0.550963	1.20412	-0.550963	RPS15A	0.125476	0.20412
RPS16	0.473208	0.90309	-0.473208	RPS16	-0.277557	0.90309
RPS2	0.72809	2.81648	-0.72809	RPS2	0.988049	3.7373
RPS20	0.124727	0.20412	-0.124727
RPS3	0.485867	2.76726	-0.485867	RPS3	0.610073	0.364878
RPS3A	0.768393	5.41854	-0.768393	RPS3A	1.08475	2.31133
RPS4X	0.582346	2.10721	-0.582346	RPS4X	0.888486	0.90309
RPS5	0.61071	2.25419	-0.61071	RPS5	1.61054	3.0103
RPS6	0.705497	0.90309	-0.705497
RPS8	0.626363	3.31133	-0.626363	RPS8	0.388923	1.26211
RPSA	-0.161888	0	0.161888	RPSA	-0.293618	0
RRBP1			0	RRBP1	0.469362	0.60206
RTN3	-2.21359	2.23215	2.21359	RTN3	2.49296	2.10721
RTN4	-1.03699	0.90309	1.03699	RTN4	2.68619	0.90309
RUVBL1	0.549971	0.437428	-0.549971	RUVBL1	-0.449957	0.262112
RUVBL2	0.758912	1.50515	-0.758912	RUVBL2	1.2493	1.20412
SAE1			0	SAE1	1.33803	1.20412
SAMM50	-0.115393	0.0579919	0.115393
SARS			0	SARS	0.869742	0
SDHA	0.132386	0.20412	-0.132386
SEC61A1			0	SEC61A1	0.580685	0.359022
SERBP1			0	SERBP1	-1.6881	1.50515
SF3B1	0.462657	1.61236	-0.462657	SF3B1	0.32726	0.90309
SF3B3	0.58352	1.40824	-0.58352	SF3B3	-0.140815	0
SFPQ	0.283558	1.86417	-0.283558	SFPQ	-0.109351	0.364878
SFXN1	0.360222	0	-0.360222
SHMT2	0.587625	1.50515	-0.587625	SHMT2	-2.76227	0.90309
SLC16A1			0	SLC16A1	-0.355699	0.0901766
SLC25A11	0.442069	0.961082	-0.442069	SLC25A11	2.86888	0.90309
SLC25A3	0.52577	0.60206	-0.52577	SLC25A3	0.605547	1.50515
SLC25A5	0.61012	1.02803	-0.61012	SLC25A5	0.937269	0.70927
SLC25A6	3.13916	0.30103	-3.13916
SLC35E1			0	SLC35E1	1.71003	0.30103
SLC3A2	0.491913	0.90309	-0.491913	SLC3A2	1.37859	0
SLC7A5	0.546741	0.30103	-0.546741
SMC3			0	SMC3	3.86684	0.60206
SND1	0.649348	1.50515	-0.649348	SND1	0.151602	0.0737862
SNRNP200	0.31006	1.63009	-0.31006	SNRNP200	-0.0556969	0.040884
SPTBN1			0	SPTBN1	-1.03092	0.425969
SRPK1			0	SRPK1	1.26175	0.90309
SRP68	0.565491	0.90309	-0.565491
SRPRB	0.48438	1.50515	-0.48438	SRPRB	0.642813	0.90309
SRSF3			0	SRSF3	-0.707719	1.20412
STIP1	-0.0261828	0.0679198	0.0261828	STIP1	-0.591025	3.43772
STT3A	-0.0563961	0.633723	0.0563961	STT3A	1.94762	4.51545
SUPT16H			0	SUPT16H	-0.59617	0.425969
SYNCRIP	1.48042	1.20412	-1.48042	SYNCRIP	0.858447	0.359022
TAGLN2	0.397522	0.798446	-0.397522	TAGLN2	0.752474	1.245
TALDO1			0	TALDO1	-1.23017	0.20412
TARDBP	0.832709	1.20412	-0.832709	TARDBP	1.29419	0.660052
TARS			0	TARS	0.134364	0
TCOF1			0	TCOF1	0.94435	0.30103
TCP1	0.790144	4.21442	-0.790144	TCP1	0.861874	2.55166
TFRC	0.150314	0.660052	-0.150314	TFRC	0.890136	3.0103
TK1			0	TK1	1.0337	0.90309
TKT	-0.480925	2.03688	0.480925	TKT	-0.547231	4.26788
TLN1	0.301772	0.828456	-0.301772	TLN1	0.604243	0.993267
TMEM33	0.749192	0.30103	-0.749192
TMX1	0.400726	0.90309	-0.400726	TMX1	2.10261	0.90309
TOMM40			0	TOMM40	0.504545	0.30103
TOP2A	0.727393	0.726999	-0.727393	TOP2A	1.97415	1.80618
TPI1	0.426113	2.67976	-0.426113	TPI1	0.136531	0.354284
TRAP1	0.326242	0.30103	-0.326242
TRIM28	-0.00610957	0	0.00610957	TRIM28	0.883281	1.70927
TRMT112	0.241455	0	-0.241455
TROVE2			0	TROVE2	-1.00629	0.425969
TTLL12			0	TTLL12	-0.154506	0.20412
TUBB	0.851213	2.98079	-0.851213	TUBB	1.18442	2.0103
TUBB6	-1.57589	0	1.57589
TUFM	0.204961	0.993267	-0.204961	TUFM	0.0469396	0.035328
TXN	0.300944	1.70927	-0.300944	TXN	0.865982	0.713635
TXNDC5	0.511495	0.90309	-0.511495	TXNDC5	0.528423	0.90309
TXNRD1	-0.530253	2.40824	0.530253	TXNRD1	-0.00991455	0.11831
TXNRD2			0	TXNRD2	-0.440428	0.30103
U2AF1	-0.170717	0	0.170717
UBA1	0.513039	3.56303	-0.513039	UBA1	0.318666	0.134618
UBAP2L			0	UBAP2L	-0.839985	0.359022
UCHL1	0.54579	3.31133	-0.54579	UCHL1	1.78832	2.70927
UPF1			0	UPF1	-0.497118	0.20412
UQCRC1	0.458754	1.80618	-0.458754	UQCRC1	-0.969258	0.20412
USP14			0	USP14	-0.580174	0.30103
VARS	0.365336	0	-0.365336	VARS	-1.70464	0.90309
VCP	-0.0655722	0.62724	0.0655722	VCP	-0.323063	0.819585
VDAC1	0.570038	0.660052	-0.570038	VDAC1	-1.17993	0
VDAC2	-1.12333	3.31133	1.12333	VDAC2	2.23383	1.80618
VDAC3	0.324322	0.527426	-0.324322
VIM	0.416455	3.21442	-0.416455	VIM	-1.00642	2.40824
XPO1	0.679723	0.521045	-0.679723	XPO1	1.75299	0.90309
XRCC5	0.60057	3.11751	-0.60057	XRCC5	0.812723	3.18301
XRCC6	0.790248	4.51545	-0.790248	XRCC6	1.03559	4.87447
YARS			0	YARS	3.42749	0.30103
YWHAB	0.618796	1.26211	-0.618796	YWHAB	-0.208092	0.20412
YWHAE	0.634851	4.33936	-0.634851	YWHAE	0.989532	2.09385
YWHAG			0	YWHAG	-1.71192	0.30103
YWHAH	0.852607	1.50515	-0.852607	YWHAH	-1.45235	0.30103
YWHAQ	0.774654	0.574933	-0.774654	YWHAQ	0.759115	0.195387
YWHAZ	0.623607	0.831323	-0.623607	YWHAZ	0.806923	0.20412
ZMPSTE24	1.01035	0.30103	-1.01035
ZNF503			0	ZNF503	5.89448	0
ZNF629			0	ZNF629	-2.2193	1.50515
ZYX			0	ZYX	-1.69554	1.63009

## Sheet: Sheet1
	log2 Fold Enrichment (comp)	LOG10 p value (comp)	-log2 Fold Competition		log2 Fold Enrichment (probe)	LOG10 p value (probe)
AARS			0	AARS		0.60206
ABCE1		0.90309	0	ABCE1		0.0579919
ABCF1		0	0
ACACA		0	0	ACACA	-2.12276	4.21442
ACAT1		0.80618	0	ACAT1		0.0579919
ACLY		0.425121	0	ACLY		0.129486
ACO2	0.536457	1.20412	-0.536457	ACO2		0.20412
ACTG1		0.90309	0	ACTG1		0.90309
ACTN4			0	ACTN4	0.660727	1.50515
ADSL		0.0579919	0
AHCY	0.696128	2.76726	-0.696128	AHCY		0.0737862
ALB	-6.25373	3.61236	6.25373	ALB	-8.36241	4.51545
ALDH18A1		0.0901766	0	ALDH18A1		0.425969
ALDH9A1			0	ALDH9A1		0.20412
ALDOA	0.676759	8.42884	-0.676759	ALDOA	0.810718	2.85427
ALG1			0	ALG1		0.359022
ALG14		0.90309	0	ALG14		0.90309
ANP32A		0.30103	0	ANP32A		0.90309
ANP32B		0.0737862	0	ANP32B	2.0761	3.0103
ANXA5			0	ANXA5		0.425969
ANXA6		0	0	ANXA6		0.0280287
APEX1		0.90309	0
API5	0.595561	1.93112	-0.595561	API5		0.90309
ARL3		0.90309	0
ASNS		0.90309	0
ATIC	0.714907	2.10721	-0.714907
ATP1A1		0.129486	0	ATP1A1		0.15782
ATP2A2		0.70927	0	ATP2A2	1.51648	3.0103
ATP5A1		0.993267	0	ATP5A1		0.0411171
ATP6V1A		0.90309	0	ATP6V1A		0.425969
BAG6		0.162727	0	BAG6	0.957522	9.64e-17
BANF1		0.0579919	0
BAX			0	BAX		0.90309
BUB3		0.90309	0
C14orf166			0	C14orf166		0.90309
C18orf32			0	C18orf32	2.43365	1.80618
C21orf33			0	C21orf33		0.90309
CAD		0.30103	0
CALR	0.428643	3.48404	-0.428643	CALR	0.568671	1.18443
CAND1	0.655307	2.70927	-0.655307	CAND1		0.262112
CANX		0.961082	0	CANX	0.469126	1.50515
CAPRIN1			0	CAPRIN1		0.20412
CAPZB		0.90309	0	CAPZB		0.20412
CASP6LARGE	-1.48969	3.62048	1.48969	CASP6LARGE	0.646755	7.00211
CASP6PRODO	3.4085	1.49465	-3.4085
CASP6SMALL	-3.32097	12.8214	3.32097	CASP6SMALL	3.23808	13.9525
CBSL			0	CBSL		0
CCT2		0.762941	0	CCT2		0.328155
CCT3	0.569692	1.59221	-0.569692	CCT3		0.332693
CCT4	0.533165	1.63986	-0.533165	CCT4		0.280275
CCT5	0.530195	2.67976	-0.530195	CCT5	0.735188	2.08291
CCT6A		0.60206	0	CCT6A		0.0244246
CCT7	0.613704	5.07859	-0.613704	CCT7	0.579841	2.12823
CCT8	0.603764	6.78539	-0.603764	CCT8	0.931962	3.23243
CFL1	0.561443	2.06829	-0.561443	CFL1	0.40779	1.40824
CKAP4	-1.37185	1.50515	1.37185	CKAP4	2.31344	3.17472
CKB	0.663059	5.71957	-0.663059	CKB	0.556701	3.18301
CLIC1	0.58298	1.50515	-0.58298
CLTC	0.42667	5.11751	-0.42667	CLTC		0.035328
CNBP	-0.107177	0	0.107177	CNBP		0.50515
COMT			0	COMT		0
COPB2		0.90309	0
CS	0.324117	1.80618	-0.324117	CS		0.237978
CSDE1		0.90309	0
CSE1L	0.391994	2.27992	-0.391994	CSE1L	1.23687	1.98911
CTTN		0	0	CTTN		0.359022
CYB5B	-2.93729	3.0103	2.93729	CYB5B	1.53967	3.0103
DARS		0.90309	0	DARS		0.20412
DBNL			0	DBNL		0.20412
DDB1	0.513145	1.50515	-0.513145	DDB1		0
DDX17	0.443517	1.40301	-0.443517	DDX17		0.757447
DDX19A			0	DDX19A		0.90309
DDX21	0.650648	2.70927	-0.650648	DDX21		0.80618
DDX39B		0.50515	0	DDX39B		0.90309
DDX3X	1.08941	0.90309	-1.08941	DDX3X		0.359022
DDX5	0.464319	1.40824	-0.464319	DDX5		0.0579919
DENR	-0.214276	0	0.214276
DERL1	-3.47921	2.70927	3.47921
DHX15	0.759112	1.57097	-0.759112	DHX15		0.0280287
DHX9	0.486091	8.1869	-0.486091	DHX9		0.303227
DLD	-0.366282	1.61236	0.366282	DLD	-1.38964	3.61236
DNAJA1	1.02016	1.20412	-1.02016	DNAJA1		0.527426
DYNC1H1		0.90309	0
ECHS1		0.90309	0	ECHS1		0.359022
EEF1D		0.90309	0	EEF1D		0.124939
EEF1G	0.754834	5.51081	-0.754834	EEF1G	0.567496	1.00551
EEF2	0.499326	11.1676	-0.499326	EEF2	0.296091	4.3336
EFTUD2	0.598338	1.02803	-0.598338	EFTUD2		0
EIF3A	0.342619	1.20412	-0.342619	EIF3A		0.30103
EIF3B	0.641308	1.50515	-0.641308	EIF3B		0.425969
EIF3H		0.0579919	0
EIF3I	1.02175	1.20412	-1.02175	EIF3I		0.90309
EIF3L		0.0737862	0	EIF3L		0
EIF4A1	0.598452	2.08008	-0.598452	EIF4A1		0.933046
EIF4A3		0.90309	0	EIF4A3		0.828456
EIF4G1	0.701953	2.70927	-0.701953	EIF4G1	0.911451	3.31133
EIF5A	0.241028	1.50515	-0.241028	EIF5A		0.90309
ENDOD1			0	ENDOD1		0.124939
ENO1	0.632125	8.01466	-0.632125	ENO1	0.510371	3.20651
EPRS	0.709834	2.70927	-0.709834	EPRS	0.517348	1.10721
ERH		0.20412	0	ERH		0.90309
ETFA	0.788762	1.80618	-0.788762	ETFA		0.20412
FAM213A			0	FAM213A		0
FASN	0.374216	4.26492	-0.374216	FASN		0.285205
FBL			0	FBL		0.60206
FDPS		0.60206	0	FDPS		0.90309
FEN1		0.425969	0
FHL1	-0.57524	2.70927	0.57524	FHL1	-0.95004	3.61236
FKBP4		0.828456	0	FKBP4		0.713635
FLNA		0.22222	0	FLNA	-0.910692	1.52907
FSCN1			0	FSCN1		0
FUBP1			0	FUBP1		0.30103
GANAB	0.415892	1.80618	-0.415892	GANAB	-0.290332	1.66788
GAPDH	0.493176	2.66875	-0.493176	GAPDH		0.719963
GARS		0	0	GARS		0.90309
GART		0.90309	0	GART	0.22025	9.64e-17
GNB2L1	0.726558	3.61236	-0.726558	GNB2L1	0.200536	1.09516
GNL3			0	GNL3		0
GOT2		0.60206	0	GOT2	-0.886085	1.50515
GPI	1.15671	2.10721	-1.15671	GPI	2.52661	1.13669
GSR			0	GSR	-1.32259	1.50515
GSTO1		0.713635	0	GSTO1	0.911538	2.31133
GSTP1		0.30103	0	GSTP1		0
HADHA	0.67528	2.31133	-0.67528	HADHA		0.90309
HIST1H4A	-0.137391	1.86077	0.137391	HIST1H4A	-2.53304	6.92369
HMGB1		0.20412	0	HMGB1		0.90309
HMGB2		0.20412	0	HMGB2	-1.02433	2.10721
HMOX2	-3.29383	6.32163	3.29383	HMOX2	2.25454	3.43932
HNRNPA0		0.30103	0
HNRNPA1	0.404174	3.21442	-0.404174	HNRNPA1	0.32158	1.80959
HNRNPA2B1	0.457256	4.00566	-0.457256	HNRNPA2B1		0.721466
HNRNPA3	0.222175	1.50515	-0.222175	HNRNPA3	0.211185	9.64e-17
HNRNPAB		0.50515	0	HNRNPAB		0.249877
HNRNPD	0.300686	1.10721	-0.300686	HNRNPD	-0.35326	1.37181
HNRNPDL		0	0	HNRNPDL		0.20412
HNRNPF	0.389211	1.50515	-0.389211	HNRNPF		0.20412
HNRNPH1		0.70927	0	HNRNPH1		0.0737862
HNRNPK	0.439493	3.01113	-0.439493	HNRNPK	0.35944	5.38903
HNRNPL	0.510507	4.64039	-0.510507	HNRNPL		0.815092
HNRNPM	0.644219	5.18333	-0.644219	HNRNPM		0.87821
HNRNPR	0.570672	1.80618	-0.570672	HNRNPR		0.162727
HNRNPU	0.632386	9.33193	-0.632386	HNRNPU	0.588904	3.66698
HPRT1	0.390904	1.0103	-0.390904	HPRT1	-1.11186	1.0758
HRNR		0	0	HRNR		0
HSD17B10		0.60206	0	HSD17B10		0.0901766
HSP90AA1	0.509567	2.44965	-0.509567	HSP90AA1	0.718164	1.10003
HSP90AB1	0.602384	5.11751	-0.602384	HSP90AB1	0.373622	1.25681
HSP90B1	0.787434	2.06829	-0.787434	HSP90B1		0.409599
HSPA1A	0.573419	5.41181	-0.573419	HSPA1A	0.479672	1.57519
HSPA4	0.367868	2.69426	-0.367868	HSPA4		0.719153
HSPA5	1.08596	3.61236	-1.08596	HSPA5	0.947484	1.70927
HSPA8	0.603557	3.86594	-0.603557	HSPA8	0.387333	1.60252
HSPA9	0.652188	7.88477	-0.652188	HSPA9	0.796521	4.79442
HSPD1	0.640192	8.44522	-0.640192	HSPD1	0.798923	4.73162
HSPH1		0.336358	0	HSPH1		0.417014
IARS2		0.425969	0
IDH1		0.50515	0	IDH1		0.0579919
IGF2BP1		0.660052	0	IGF2BP1		0.20412
ILF2	0.732597	1.20412	-0.732597	ILF2		0.129486
ILF3	0.454655	1.85792	-0.454655	ILF3		0.198393
IMPDH2	0.988819	2.10721	-0.988819	IMPDH2		0.20412
IPO5	1.00002	2.40824	-1.00002	IPO5	0.788026	1.3781
IPO7	0.566215	1.49179	-0.566215	IPO7		0.237978
JUP		0	0
KHDRBS1	0.747967	1.20412	-0.747967
KHSRP	-0.105323	1.06297	0.105323	KHSRP	0.373167	1.38845
KIF5B			0	KIF5B		0.30103
KPNA2	0.403296	1.77985	-0.403296	KPNA2		0.30103
KPNB1	0.603614	6.84906	-0.603614	KPNB1	0.778721	5.52575
KRT1	-5.8775	9.61711	5.8775	KRT1	-8.01406	11.6655
KRT10	-4.55082	4.19951	4.55082	KRT10	-7.84362	9.93399
KRT14		0.30103	0	KRT14		0.60206
KRT16		0.30103	0
KRT2	-5.01671	6.16079	5.01671	KRT2	-8.25734	8.12781
KRT4			0	KRT4		0.90309
KRT5	-4.22343	2.40824	4.22343	KRT5	-6.79996	1.50515
KRT9	-4.98337	9.18553	4.98337	KRT9	-6.8322	9.33193
LAP3			0	LAP3		0.90309
LDHA	0.120124	1.92663	-0.120124	LDHA	-0.522182	1.27822
LDHB		0.096829	0	LDHB	-0.536959	3.89792
LMNB1		0.90309	0	LMNB1		0.20412
LRPPRC	0.667693	3.13524	-0.667693	LRPPRC		0.11831
LRRC59	0.404789	1.20412	-0.404789	LRRC59		0.30103
MAPRE1		0.30103	0
MATR3		0.831323	0	MATR3		0.722739
MCCC1		0.425969	0	MCCC1	-2.02849	6.92369
MCCC2		0.60206	0
MCM2		0.80618	0	MCM2		0.90309
MCM3			0	MCM3		0.726999
MCM4		0.30103	0	MCM4		0.30103
MCM5		0.90309	0	MCM5		0.90309
MCM6	0.848366	2.03258	-0.848366	MCM6		0.444452
MCM7	0.276091	1.43052	-0.276091	MCM7		0.660052
MDH2	0.593069	3.19469	-0.593069	MDH2	0.346191	1.68167
MGST3		0.90309	0	MGST3		0.90309
MIF		0.90309	0	MIF		0.90309
MTCH2		0.30103	0	MTCH2		0.30103
MTHFD1		0	0	MTHFD1		0.425969
MYBBP1A	0.815639	2.10721	-0.815639	MYBBP1A	1.15391	1.40824
MYH9		0.469345	0	MYH9		0.481509
NASP			0	NASP		0
NLE1			0	NLE1		0.30103
NME1		0	0
NOC2L		0	0
NONO	0.612622	2.10721	-0.612622	NONO		0
NOP56		0.90309	0	NOP56		0.20412
NOP58		0.80618	0	NOP58		0.425969
NPEPPS		0.60206	0
NPM1	0.334971	2.2533	-0.334971	NPM1	-0.393108	3.7908
NUMA1			0	NUMA1		0
OAT	0.528577	1.80618	-0.528577	OAT		0.0737862
OCIAD1		0.359022	0	OCIAD1	2.03321	1.10721
OLA1			0	OLA1		0.90309
P4HB	-0.50589	9.34143	0.50589	P4HB	2.00857	7.64703
PA2G4	0.743569	2.10721	-0.743569	PA2G4	1.38861	1.93112
PABPC1		0.90309	0
PAFAH1B1			0	PAFAH1B1		0
PAICS	0.71482	5.71957	-0.71482	PAICS	0.85849	3.61236
PARK7		0.60206	0	PARK7		0.20412
PARP1	0.648428	12.0412	-0.648428	PARP1	0.27691	1.50741
PC		0.671757	0	PC	-2.14645	10.6104
PCBP1			0	PCBP1		0.30103
PCBP2		0.30103	0	PCBP2		0.20412
PCCA		0.39389	0	PCCA	-2.19401	9.0309
PCNA	0.631598	2.70927	-0.631598	PCNA	0.863763	2.40824
PDCD6IP		0.30103	0	PDCD6IP		0.30103
PDIA3	0.330549	1.26211	-0.330549	PDIA3	0.679327	2.70927
PDIA4		0.90309	0	PDIA4		0.249877
PDIA6	0.429306	1.70927	-0.429306	PDIA6		0.80618
PES1		0.30103	0	PES1		0
PFN1	0.443562	1.20412	-0.443562	PFN1		0.249877
PGD		0.30103	0
PGK1	0.467598	2.80154	-0.467598	PGK1		0.329483
PGM1			0	PGM1		0
PHB			0	PHB		0.417014
PHF6			0	PHF6		0.90309
PHGDH	0.829761	6.0206	-0.829761	PHGDH	1.1798	5.11751
PKM	0.576304	3.17432	-0.576304	PKM	0.493876	1.72238
PLS3	0.636076	1.31624	-0.636076	PLS3		0.976876
PNN		0.30103	0	PNN		0
PPIA	0.465397	3.75578	-0.465397	PPIA		0.0133507
PPID		0.60206	0
PPM1G			0	PPM1G		0
PPP2R1A		0.23728	0	PPP2R1A		0.249877
PRAF2		0.90309	0
PRDX1	0.394502	1.97889	-0.394502	PRDX1		0.37281
PRDX2		0.20412	0	PRDX2		0.90309
PRDX3		0.0244246	0	PRDX3	-1.05761	2.10721
PRDX4		0.359022	0	PRDX4	-1.84647	1.50515
PRDX6		0.726999	0	PRDX6	0.701512	2.70927
PRKCSH		0.30103	0	PRKCSH		0
PRKDC	0.495263	2.97138	-0.495263	PRKDC		0.469033
PRMT1	0.362164	1.20412	-0.362164	PRMT1		0.425969
PRPF8			0	PRPF8		0
PRPF19		0.20412	0
PSAT1			0	PSAT1		0.20412
PSMA1		0.889726	0	PSMA1		0.90309
PSMA3		0.60206	0	PSMA3		0.30103
PSMA4	0.962379	1.20412	-0.962379
PSMA6		0.90309	0	PSMA6		0.60206
PSMB5	0.39827	1.20412	-0.39827	PSMB5	-2.32274	1.50515
PSMC2	0.923997	1.50515	-0.923997	PSMC2		0.60206
PSMC6		0.425969	0
PSMD1		0.90309	0	PSMD1		0.359022
PSMD2		0.20412	0	PSMD2	1.02667	1.80618
PSMD6		0	0
PSME2			0	PSME2	1.48701	1.20412
PTBP1		0.713635	0	PTBP1		0.129486
PTGES2	-4.33372	9.83708	4.33372	PTGES2	3.03351	14.4494
PTGES3		0.0579919	0	PTGES3		0.425969
PXN			0	PXN		0.90309
RAN	0.647429	3.0103	-0.647429	RAN		0.753823
RANBP1			0	RANBP1		0.90309
RANGAP1	0.638945	2.70927	-0.638945	RANGAP1		0
RARS	1.077	1.50515	-1.077	RARS		0.795456
RBBP7		0.0737862	0	RBBP7		0.30103
RCC1		0.20412	0
RCC2		0.50515	0	RCC2		0.193396
REEP5	-1.53684	2.70927	1.53684	REEP5	3.6995	3.7373
RFC3		0.30103	0
RNH1		0	0
RPA1			0	RPA1		0.359022
RPL10		0.30103	0
RPL10A		0.90309	0
RPL11	0.508517	2.10721	-0.508517	RPL11	1.26758	2.10721
RPL12	0.549009	1.80618	-0.549009	RPL12	0.255694	1.50515
RPL13		0.90309	0
RPL14		0.50515	0	RPL14		0.359022
RPL15	0.374534	1.50515	-0.374534	RPL15	-0.95761	2.10721
RPL17			0	RPL17		0.30103
RPL18	0.618553	2.40824	-0.618553	RPL18		0.90309
RPL18A		0.60206	0	RPL18A		0.0737862
RPL24		0.30103	0
RPL27A		0.0901766	0
RPL28	0.616197	1.50515	-0.616197	RPL28		0.50515
RPL3	0.876229	3.61236	-0.876229	RPL3		0.0857138
RPL30		0.90309	0	RPL30		0.80618
RPL32		0.90309	0
RPL4	0.587166	3.81648	-0.587166	RPL4		0.49423
RPL5	0.740152	3.0103	-0.740152	RPL5		0.719153
RPL7	0.439693	1.80618	-0.439693	RPL7		0.0244246
RPL7A	0.706992	3.13524	-0.706992	RPL7A		0.80618
RPL8		0.90309	0	RPL8	-0.844487	1.20412
RPN1			0	RPN1		0.60206
RPLP0	0.894592	1.50515	-0.894592
RPS11	0.792582	2.10721	-0.792582	RPS11		0.80618
RPS12		0.30103	0
RPS14	0.239779	1.93112	-0.239779	RPS14		0
RPS15A	0.550963	1.20412	-0.550963	RPS15A		0.20412
RPS16		0.90309	0	RPS16		0.90309
RPS2	0.72809	2.81648	-0.72809	RPS2	0.988049	3.7373
RPS20		0.20412	0
RPS3	0.485867	2.76726	-0.485867	RPS3		0.364878
RPS3A	0.768393	5.41854	-0.768393	RPS3A	1.08475	2.31133
RPS4X	0.582346	2.10721	-0.582346	RPS4X		0.90309
RPS5	0.61071	2.25419	-0.61071	RPS5	1.61054	3.0103
RPS6		0.90309	0
RPS8	0.626363	3.31133	-0.626363	RPS8	0.388923	1.26211
RPSA	-0.161888	0	0.161888	RPSA		0
RRBP1			0	RRBP1		0.60206
RTN3	-2.21359	2.23215	2.21359	RTN3	2.49296	2.10721
RTN4		0.90309	0	RTN4		0.90309
RUVBL1		0.437428	0	RUVBL1		0.262112
RUVBL2	0.758912	1.50515	-0.758912	RUVBL2	1.2493	1.20412
SAE1			0	SAE1	1.33803	1.20412
SAMM50		0.0579919	0
SARS			0	SARS		0
SDHA		0.20412	0
SEC61A1			0	SEC61A1		0.359022
SERBP1			0	SERBP1	-1.6881	1.50515
SF3B1	0.462657	1.61236	-0.462657	SF3B1		0.90309
SF3B3	0.58352	1.40824	-0.58352	SF3B3		0
SFPQ	0.283558	1.86417	-0.283558	SFPQ		0.364878
SFXN1		0	0
SHMT2	0.587625	1.50515	-0.587625	SHMT2		0.90309
SLC16A1			0	SLC16A1		0.0901766
SLC25A11		0.961082	0	SLC25A11		0.90309
SLC25A3		0.60206	0	SLC25A3	0.605547	1.50515
SLC25A5	0.61012	1.02803	-0.61012	SLC25A5		0.70927
SLC25A6		0.30103	0
SLC35E1			0	SLC35E1		0.30103
SLC3A2		0.90309	0	SLC3A2		0
SLC7A5		0.30103	0
SMC3			0	SMC3		0.60206
SND1	0.649348	1.50515	-0.649348	SND1		0.0737862
SNRNP200	0.31006	1.63009	-0.31006	SNRNP200		0.040884
SPTBN1			0	SPTBN1		0.425969
SRPK1			0	SRPK1		0.90309
SRP68		0.90309	0
SRPRB	0.48438	1.50515	-0.48438	SRPRB		0.90309
SRSF3			0	SRSF3	-0.707719	1.20412
STIP1		0.0679198	0	STIP1	-0.591025	3.43772
STT3A		0.633723	0	STT3A	1.94762	4.51545
SUPT16H			0	SUPT16H		0.425969
SYNCRIP	1.48042	1.20412	-1.48042	SYNCRIP		0.359022
TAGLN2		0.798446	0	TAGLN2	0.752474	1.245
TALDO1			0	TALDO1		0.20412
TARDBP	0.832709	1.20412	-0.832709	TARDBP		0.660052
TARS			0	TARS		0
TCOF1			0	TCOF1		0.30103
TCP1	0.790144	4.21442	-0.790144	TCP1	0.861874	2.55166
TFRC		0.660052	0	TFRC	0.890136	3.0103
TK1			0	TK1		0.90309
TKT	-0.480925	2.03688	0.480925	TKT	-0.547231	4.26788
TLN1		0.828456	0	TLN1		0.993267
TMEM33		0.30103	0
TMX1		0.90309	0	TMX1		0.90309
TOMM40			0	TOMM40		0.30103
TOP2A		0.726999	0	TOP2A	1.97415	1.80618
TPI1	0.426113	2.67976	-0.426113	TPI1		0.354284
TRAP1		0.30103	0
TRIM28		0	0	TRIM28	0.883281	1.70927
TRMT112		0	0
TROVE2			0	TROVE2		0.425969
TTLL12			0	TTLL12		0.20412
TUBB	0.851213	2.98079	-0.851213	TUBB	1.18442	2.0103
TUBB6		0	0
TUFM		0.993267	0	TUFM		0.035328
TXN	0.300944	1.70927	-0.300944	TXN		0.713635
TXNDC5		0.90309	0	TXNDC5		0.90309
TXNRD1	-0.530253	2.40824	0.530253	TXNRD1		0.11831
TXNRD2			0	TXNRD2		0.30103
U2AF1		0	0
UBA1	0.513039	3.56303	-0.513039	UBA1		0.134618
UBAP2L			0	UBAP2L		0.359022
UCHL1	0.54579	3.31133	-0.54579	UCHL1	1.78832	2.70927
UPF1			0	UPF1		0.20412
UQCRC1	0.458754	1.80618	-0.458754	UQCRC1		0.20412
USP14			0	USP14		0.30103
VARS		0	0	VARS		0.90309
VCP		0.62724	0	VCP		0.819585
VDAC1		0.660052	0	VDAC1		0
VDAC2	-1.12333	3.31133	1.12333	VDAC2	2.23383	1.80618
VDAC3		0.527426	0
VIM	0.416455	3.21442	-0.416455	VIM	-1.00642	2.40824
XPO1		0.521045	0	XPO1		0.90309
XRCC5	0.60057	3.11751	-0.60057	XRCC5	0.812723	3.18301
XRCC6	0.790248	4.51545	-0.790248	XRCC6	1.03559	4.87447
YARS			0	YARS		0.30103
YWHAB	0.618796	1.26211	-0.618796	YWHAB		0.20412
YWHAE	0.634851	4.33936	-0.634851	YWHAE	0.989532	2.09385
YWHAG			0	YWHAG		0.30103
YWHAH	0.852607	1.50515	-0.852607	YWHAH		0.30103
YWHAQ		0.574933	0	YWHAQ		0.195387
YWHAZ		0.831323	0	YWHAZ		0.20412
ZMPSTE24		0.30103	0
ZNF503			0	ZNF503		0
ZNF629			0	ZNF629	-2.2193	1.50515
ZYX			0	ZYX	-1.69554	1.63009
